# Supplementary material for: A large dataset of protein dynamics in the mammalian heart proteome
Source: Sci Data. 2016 Mar 15;3:160015. doi: 10.1038/sdata.2016.15 (PMC4792174; doi:10.1038/sdata.2016.15)
Supplement: Supplementary file 1 [file sdata201615-isa1.zip]

Archive with 3 entries (3 files):
- i_Investigation.txt
- s_study_Ping.txt
- a_assay_Ping.txt
