# Supplementary material for: A large dataset of protein dynamics in the mammalian heart proteome
Source: Sci Data. 2016 Mar 15;3:160015. doi: 10.1038/sdata.2016.15 (PMC4792174; doi:10.1038/sdata.2016.15)
Supplement: Supplementary file 1 [file sdata201615-isa1.zip › i_Investigation.txt]

# Investigation File generated for Scientific Data with Investigation File Authoring Tool version 0.1.0 on 12/02/2016 - This metadata file is CC0
ONTOLOGY SOURCE REFERENCE
Term Source Name	NCBITAXON	UBERON	PATO	UO	OBI	BAO	ERO	MS
Term Source File	http://data.bioontology.org/ontologies/NCBITAXON	http://data.bioontology.org/ontologies/UBERON	http://data.bioontology.org/ontologies/PATO	http://data.bioontology.org/ontologies/UO	http://data.bioontology.org/ontologies/OBI	http://data.bioontology.org/ontologies/BAO	http://data.bioontology.org/ontologies/ERO	http://data.bioontology.org/ontologies/MS
Term Source Version	2015AA	releases/2014-06-15	unknown	unknown	2014-08-18	2.0	2013-08-02	3.80.0
Term Source Description	National Center for Biotechnology Information (NCBI) Organismal Classification	Uber Anatomy Ontology	Phenotypic Quality Ontology	Units of Measurement Ontology	Ontology for Biomedical Investigations	BioAssay Ontology	Eagle-I Research Resource Ontology	Mass Spectrometry Ontology
INVESTIGATION
Investigation Identifier
Investigation Title
Investigation Description
Investigation Submission Date
Investigation Public Release Date
INVESTIGATION PUBLICATIONS
Investigation PubMed ID
Investigation Publication DOI
Investigation Publication Author List
Investigation Publication Title
Investigation Publication Status
Investigation Publication Status Term Accession Number
Investigation Publication Status Term Source REF
INVESTIGATION CONTACTS
Investigation Person Last Name
Investigation Person Mid Initials
Investigation Person First Name
Investigation Person Address
Investigation Person Phone
Investigation Person Fax
Investigation Person Email
Investigation Person Affiliation
Investigation Person Roles
Investigation Person Roles Term Accession Number
Investigation Person Roles Term Source REF
STUDY
Study Identifier	10.1038/sdata.2016.15
Study Title	A large dataset of protein dynamics in the mammalian heart proteome
Study Submission Date	30/09/2015
Study Public Release Date	15/03/2016
Study Description	http://www.nature.com/articles/sdata201615#abstract
Study File Name	s_study_Ping.txt
Comment[Subject Keywords]	///;//;//;//
Comment[Manuscript Licence]	CC BY-4.0
Comment[Experimental Metadata Licence]	CC0
Comment[Supplementary Information File Name]	
Comment[Supplementary Information File Type]	x-zip-compressed
Comment[Supplementary Information File URL]	http://www.nature.com/articles/sdata201615#supplementary-information
Comment[Data Repository]	ProteomeXchange;Sage Bionetworks ;Sage Bionetworks 
Comment[Data Record Accession]	PXD002870;doi:10.7303/syn4847184.2;doi:10.7303/syn2289125
Comment[Data Record URI]	http://www.ebi.ac.uk/pride/archive/projects/PXD002870;http://dx.doi.org/10.7303/SYN4847184.2;http://dx.doi.org/10.7303/SYN2289125
STUDY DESIGN DESCRIPTORS
Study Design Type	parallel group design	strain comparison design	time series design
Study Design Type Term Accession Number	OBI:0500006	OBI:0001464	OBI:0500020
Study Design Type Term Source REF	OBI	OBI	OBI
STUDY PUBLICATIONS
Study PubMed ID
Study Publication DOI
Study Publication Author List
Study Publication Title
Study Publication Status
Study Publication Status Term Accession Number
Study Publication Status Term Source REF
STUDY FACTORS
Study Factor Name	strain	condition	age at labeling
Study Factor Type	selectively maintained organism	alternate assay conditions	life cycle stage
Study Factor Type Term Accession Number	OBI:0001185	BAO:0001098	UBERON:0000105
Study Factor Type Term Source REF	OBI	BAO	ERO
STUDY ASSAYS
Study Assay Measurement Type	protein-turnover assay
Study Assay Measurement Type Term Accession Number	BAO:0003010
Study Assay Measurement Type Term Source REF	BAO
Study Assay Technology Type	mass spectrometry assay
Study Assay Technology Type Term Accession Number	OBI:0000470
Study Assay Technology Type Term Source REF	OBI
Study Assay Technology Platform	""
Study Assay File Name	a_assay_Ping.txt
STUDY PROTOCOLS
Study Protocol Name	Animal models and in vivo isotope labeling	Protein extraction and processing	Liquid chromatography-tandem mass spectrometry	Gas chromatography-mass spectrometry	Peptide identification and protein inference workflow	Kinetic data processing strategy
Study Protocol Type	metabolic labelling: labelling purity	extraction	liquid chromatography–tandem mass spectrometry	gas chromatography mass spectrometry	second-pass peptide identification	data transformation
Study Protocol Type Term Accession Number	MS:1002069	OBI:0302884	ERO:0001349	OBI:0200199	MS:1002341	OBI:0200000
Study Protocol Type Term Source REF	MS	OBI	ERO	OBI	MS	OBI
Study Protocol Description						
Study Protocol URI	""	""	""	""	""	""
Study Protocol Version						
Study Protocol Parameters Name	""	""	""	""	""	""
Study Protocol Parameters Name Term Accession Number	""	""	""	""	""	""
Study Protocol Parameters Name Term Source REF	""	""	""	""	""	""
Study Protocol Components Name	""	""	""	""	""	""
Study Protocol Components Type	""	""	""	""	""	""
Study Protocol Components Type Term Accession Number	""	""	""	""	""	""
Study Protocol Components Type Term Source REF	""	""	""	""	""	""
STUDY CONTACTS
Study Person Last Name	Lau	Cao	Ng	Bleakley	Dincer	Bot	Wang	Liem	Lam	Ge	Ping
Study Person First Name	Edward	Quan	Dominic C.M.	Brian J.	T. Umut	Brian M.	Ding	David A.	Maggie P.Y.	Junbo	Peipei
Study Person Mid Initials											
Study Person Email	edwardlau@ucla.edu	""	""	""	""	""	""	""	""	""	peipeiping@earthlink.net
Study Person Phone											
Study Person Fax											
Study Person Address											
Study Person Affiliation	The NIH Big Data to Knowledge (BD2K) Center of Excellence in Biomedical Computing at UCLA, Los Angeles, California 90095, USA	The NIH Big Data to Knowledge (BD2K) Center of Excellence in Biomedical Computing at UCLA, Los Angeles, California 90095, USA	The NIH Big Data to Knowledge (BD2K) Center of Excellence in Biomedical Computing at UCLA, Los Angeles, California 90095, USA	The NIH Big Data to Knowledge (BD2K) Center of Excellence in Biomedical Computing at UCLA, Los Angeles, California 90095, USA	The NIH Big Data to Knowledge (BD2K) Center of Excellence in Biomedical Computing at UCLA, Los Angeles, California 90095, USA	The NIH Big Data to Knowledge (BD2K) Center of Excellence in Biomedical Computing at UCLA, Los Angeles, California 90095, USA	The NIH Big Data to Knowledge (BD2K) Center of Excellence in Biomedical Computing at UCLA, Los Angeles, California 90095, USA	The NIH Big Data to Knowledge (BD2K) Center of Excellence in Biomedical Computing at UCLA, Los Angeles, California 90095, USA	The NIH Big Data to Knowledge (BD2K) Center of Excellence in Biomedical Computing at UCLA, Los Angeles, California 90095, USA	Department of Shanghai Institute of Cardiovascular Diseases, Zhongshan Hospital, Fudan University, Shanghai 200032, China	The NIH Big Data to Knowledge (BD2K) Center of Excellence in Biomedical Computing at UCLA, Los Angeles, California 90095, USA
Study Person Roles											
Study Person Roles Term Accession Number											
Study Person Roles Term Source REF											
Comment[Study Person ORCID]						0000-0002-2412-6826					
Comment[Funder]											
Comment[FundRef ID]											
Comment[Funder Term Source REF]											
Comment[Grant Identifier]											
