# Supplementary material for: A large dataset of protein dynamics in the mammalian heart proteome
Source: Sci Data. 2016 Mar 15;3:160015. doi: 10.1038/sdata.2016.15 (PMC4792174; doi:10.1038/sdata.2016.15)
Supplement: Supplementary file 1 [file sdata201615-isa1.zip › s_study_Ping.txt]

Source Name	Characteristics[organism]	Term Source REF	Term Accession Number	Characteristics[organism part]	Term Source REF	Term Accession Number	Characteristics[sex]	Term Source REF	Term Accession Number	Protocol REF	Sample Name	Factor Value[strain]	Factor Value[condition]	Factor Value[age at labeling]	Unit	Term Source REF	Term Accession Number
The Jackson Laboratory	Mus musculus	NCBITAXON	NCBITaxon:10090	heart	UBERON	UBERON:0000948	male	PATO	PATO:0000384	Animal models and in vivo isotope labeling	AJ_CTRL_Heart_d00	A/J	Control	0	day	UO	UO:0000033
The Jackson Laboratory	Mus musculus	NCBITAXON	NCBITaxon:10090	blood plasma	UBERON	UBERON:0001969	male	PATO	PATO:0000384	Animal models and in vivo isotope labeling	AJ_CTRL_Plasma_d00	A/J	Control	0	day	UO	UO:0000033
The Jackson Laboratory	Mus musculus	NCBITAXON	NCBITaxon:10090	heart	UBERON	UBERON:0000948	male	PATO	PATO:0000384	Animal models and in vivo isotope labeling	AJ_CTRL_Heart_d01	A/J	Control	1	day	UO	UO:0000033
The Jackson Laboratory	Mus musculus	NCBITAXON	NCBITaxon:10090	blood plasma	UBERON	UBERON:0001969	male	PATO	PATO:0000384	Animal models and in vivo isotope labeling	AJ_CTRL_Plasma_d01	A/J	Control	1	day	UO	UO:0000033
The Jackson Laboratory	Mus musculus	NCBITAXON	NCBITaxon:10090	heart	UBERON	UBERON:0000948	male	PATO	PATO:0000384	Animal models and in vivo isotope labeling	AJ_ISO_Heart_d01	A/J	Isoproterenol	1	day	UO	UO:0000033
The Jackson Laboratory	Mus musculus	NCBITAXON	NCBITaxon:10090	blood plasma	UBERON	UBERON:0001969	male	PATO	PATO:0000384	Animal models and in vivo isotope labeling	AJ_ISO_Plasma_d01	A/J	Isoproterenol	1	day	UO	UO:0000033
The Jackson Laboratory	Mus musculus	NCBITAXON	NCBITaxon:10090	heart	UBERON	UBERON:0000948	male	PATO	PATO:0000384	Animal models and in vivo isotope labeling	AJ_CTRL_Heart_d03	A/J	Control	3	day	UO	UO:0000033
The Jackson Laboratory	Mus musculus	NCBITAXON	NCBITaxon:10090	blood plasma	UBERON	UBERON:0001969	male	PATO	PATO:0000384	Animal models and in vivo isotope labeling	AJ_CTRL_Plasma_d03	A/J	Control	3	day	UO	UO:0000033
The Jackson Laboratory	Mus musculus	NCBITAXON	NCBITaxon:10090	heart	UBERON	UBERON:0000948	male	PATO	PATO:0000384	Animal models and in vivo isotope labeling	AJ_ISO_Heart_d03	A/J	Isoproterenol	3	day	UO	UO:0000033
The Jackson Laboratory	Mus musculus	NCBITAXON	NCBITaxon:10090	blood plasma	UBERON	UBERON:0001969	male	PATO	PATO:0000384	Animal models and in vivo isotope labeling	AJ_ISO_Plasma_d03	A/J	Isoproterenol	3	day	UO	UO:0000033
The Jackson Laboratory	Mus musculus	NCBITAXON	NCBITaxon:10090	heart	UBERON	UBERON:0000948	male	PATO	PATO:0000384	Animal models and in vivo isotope labeling	AJ_CTRL_Heart_d05	A/J	Control	5	day	UO	UO:0000033
The Jackson Laboratory	Mus musculus	NCBITAXON	NCBITaxon:10090	blood plasma	UBERON	UBERON:0001969	male	PATO	PATO:0000384	Animal models and in vivo isotope labeling	AJ_CTRL_Plasma_d05	A/J	Control	5	day	UO	UO:0000033
The Jackson Laboratory	Mus musculus	NCBITAXON	NCBITaxon:10090	heart	UBERON	UBERON:0000948	male	PATO	PATO:0000384	Animal models and in vivo isotope labeling	AJ_ISO_Heart_d05	A/J	Isoproterenol	5	day	UO	UO:0000033
The Jackson Laboratory	Mus musculus	NCBITAXON	NCBITaxon:10090	blood plasma	UBERON	UBERON:0001969	male	PATO	PATO:0000384	Animal models and in vivo isotope labeling	AJ_ISO_Plasma_d05	A/J	Isoproterenol	5	day	UO	UO:0000033
The Jackson Laboratory	Mus musculus	NCBITAXON	NCBITaxon:10090	heart	UBERON	UBERON:0000948	male	PATO	PATO:0000384	Animal models and in vivo isotope labeling	AJ_CTRL_Heart_d07	A/J	Control	7	day	UO	UO:0000033
The Jackson Laboratory	Mus musculus	NCBITAXON	NCBITaxon:10090	blood plasma	UBERON	UBERON:0001969	male	PATO	PATO:0000384	Animal models and in vivo isotope labeling	AJ_CTRL_Plasma_d07	A/J	Control	7	day	UO	UO:0000033
The Jackson Laboratory	Mus musculus	NCBITAXON	NCBITaxon:10090	heart	UBERON	UBERON:0000948	male	PATO	PATO:0000384	Animal models and in vivo isotope labeling	AJ_ISO_Heart_d07	A/J	Isoproterenol	7	day	UO	UO:0000033
The Jackson Laboratory	Mus musculus	NCBITAXON	NCBITaxon:10090	blood plasma	UBERON	UBERON:0001969	male	PATO	PATO:0000384	Animal models and in vivo isotope labeling	AJ_ISO_Plasma_d07	A/J	Isoproterenol	7	day	UO	UO:0000033
The Jackson Laboratory	Mus musculus	NCBITAXON	NCBITaxon:10090	heart	UBERON	UBERON:0000948	male	PATO	PATO:0000384	Animal models and in vivo isotope labeling	AJ_CTRL_Heart_d10	A/J	Control	10	day	UO	UO:0000033
The Jackson Laboratory	Mus musculus	NCBITAXON	NCBITaxon:10090	blood plasma	UBERON	UBERON:0001969	male	PATO	PATO:0000384	Animal models and in vivo isotope labeling	AJ_CTRL_Plasma_d10	A/J	Control	10	day	UO	UO:0000033
The Jackson Laboratory	Mus musculus	NCBITAXON	NCBITaxon:10090	heart	UBERON	UBERON:0000948	male	PATO	PATO:0000384	Animal models and in vivo isotope labeling	AJ_ISO_Heart_d10	A/J	Isoproterenol	10	day	UO	UO:0000033
The Jackson Laboratory	Mus musculus	NCBITAXON	NCBITaxon:10090	blood plasma	UBERON	UBERON:0001969	male	PATO	PATO:0000384	Animal models and in vivo isotope labeling	AJ_ISO_Plasma_d10	A/J	Isoproterenol	10	day	UO	UO:0000033
The Jackson Laboratory	Mus musculus	NCBITAXON	NCBITaxon:10090	heart	UBERON	UBERON:0000948	male	PATO	PATO:0000384	Animal models and in vivo isotope labeling	AJ_CTRL_Heart_d14	A/J	Control	14	day	UO	UO:0000033
The Jackson Laboratory	Mus musculus	NCBITAXON	NCBITaxon:10090	blood plasma	UBERON	UBERON:0001969	male	PATO	PATO:0000384	Animal models and in vivo isotope labeling	AJ_CTRL_Plasma_d14	A/J	Control	14	day	UO	UO:0000033
The Jackson Laboratory	Mus musculus	NCBITAXON	NCBITaxon:10090	heart	UBERON	UBERON:0000948	male	PATO	PATO:0000384	Animal models and in vivo isotope labeling	AJ_ISO_Heart_d14	A/J	Isoproterenol	14	day	UO	UO:0000033
The Jackson Laboratory	Mus musculus	NCBITAXON	NCBITaxon:10090	blood plasma	UBERON	UBERON:0001969	male	PATO	PATO:0000384	Animal models and in vivo isotope labeling	AJ_ISO_Plasma_d14	A/J	Isoproterenol	14	day	UO	UO:0000033
The Jackson Laboratory	Mus musculus	NCBITAXON	NCBITaxon:10090	heart	UBERON	UBERON:0000948	male	PATO	PATO:0000384	Animal models and in vivo isotope labeling	BALB_CTRL_Heart_d00	BALB/cJ	Control	0	day	UO	UO:0000033
The Jackson Laboratory	Mus musculus	NCBITAXON	NCBITaxon:10090	blood plasma	UBERON	UBERON:0001969	male	PATO	PATO:0000384	Animal models and in vivo isotope labeling	BALB_CTRL_Plasma_d00	BALB/cJ	Control	0	day	UO	UO:0000033
The Jackson Laboratory	Mus musculus	NCBITAXON	NCBITaxon:10090	heart	UBERON	UBERON:0000948	male	PATO	PATO:0000384	Animal models and in vivo isotope labeling	BALB_CTRL_Heart_d01	BALB/cJ	Control	1	day	UO	UO:0000033
The Jackson Laboratory	Mus musculus	NCBITAXON	NCBITaxon:10090	blood plasma	UBERON	UBERON:0001969	male	PATO	PATO:0000384	Animal models and in vivo isotope labeling	BALB_CTRL_Plasma_d01	BALB/cJ	Control	1	day	UO	UO:0000033
The Jackson Laboratory	Mus musculus	NCBITAXON	NCBITaxon:10090	heart	UBERON	UBERON:0000948	male	PATO	PATO:0000384	Animal models and in vivo isotope labeling	BALB_ISO_Heart_d01	BALB/cJ	Isoproterenol	1	day	UO	UO:0000033
The Jackson Laboratory	Mus musculus	NCBITAXON	NCBITaxon:10090	blood plasma	UBERON	UBERON:0001969	male	PATO	PATO:0000384	Animal models and in vivo isotope labeling	BALB_ISO_Plasma_d01	BALB/cJ	Isoproterenol	1	day	UO	UO:0000033
The Jackson Laboratory	Mus musculus	NCBITAXON	NCBITaxon:10090	heart	UBERON	UBERON:0000948	male	PATO	PATO:0000384	Animal models and in vivo isotope labeling	BALB_CTRL_Heart_d03	BALB/cJ	Control	3	day	UO	UO:0000033
The Jackson Laboratory	Mus musculus	NCBITAXON	NCBITaxon:10090	blood plasma	UBERON	UBERON:0001969	male	PATO	PATO:0000384	Animal models and in vivo isotope labeling	BALB_CTRL_Plasma_d03	BALB/cJ	Control	3	day	UO	UO:0000033
The Jackson Laboratory	Mus musculus	NCBITAXON	NCBITaxon:10090	heart	UBERON	UBERON:0000948	male	PATO	PATO:0000384	Animal models and in vivo isotope labeling	BALB_ISO_Heart_d03	BALB/cJ	Isoproterenol	3	day	UO	UO:0000033
The Jackson Laboratory	Mus musculus	NCBITAXON	NCBITaxon:10090	blood plasma	UBERON	UBERON:0001969	male	PATO	PATO:0000384	Animal models and in vivo isotope labeling	BALB_ISO_Plasma_d03	BALB/cJ	Isoproterenol	3	day	UO	UO:0000033
The Jackson Laboratory	Mus musculus	NCBITAXON	NCBITaxon:10090	heart	UBERON	UBERON:0000948	male	PATO	PATO:0000384	Animal models and in vivo isotope labeling	BALB_CTRL_Heart_d05	BALB/cJ	Control	5	day	UO	UO:0000033
The Jackson Laboratory	Mus musculus	NCBITAXON	NCBITaxon:10090	blood plasma	UBERON	UBERON:0001969	male	PATO	PATO:0000384	Animal models and in vivo isotope labeling	BALB_CTRL_Plasma_d05	BALB/cJ	Control	5	day	UO	UO:0000033
The Jackson Laboratory	Mus musculus	NCBITAXON	NCBITaxon:10090	heart	UBERON	UBERON:0000948	male	PATO	PATO:0000384	Animal models and in vivo isotope labeling	BALB_ISO_Heart_d05	BALB/cJ	Isoproterenol	5	day	UO	UO:0000033
The Jackson Laboratory	Mus musculus	NCBITAXON	NCBITaxon:10090	blood plasma	UBERON	UBERON:0001969	male	PATO	PATO:0000384	Animal models and in vivo isotope labeling	BALB_ISO_Plasma_d05	BALB/cJ	Isoproterenol	5	day	UO	UO:0000033
The Jackson Laboratory	Mus musculus	NCBITAXON	NCBITaxon:10090	heart	UBERON	UBERON:0000948	male	PATO	PATO:0000384	Animal models and in vivo isotope labeling	BALB_CTRL_Heart_d07	BALB/cJ	Control	7	day	UO	UO:0000033
The Jackson Laboratory	Mus musculus	NCBITAXON	NCBITaxon:10090	blood plasma	UBERON	UBERON:0001969	male	PATO	PATO:0000384	Animal models and in vivo isotope labeling	BALB_CTRL_Plasma_d07	BALB/cJ	Control	7	day	UO	UO:0000033
The Jackson Laboratory	Mus musculus	NCBITAXON	NCBITaxon:10090	heart	UBERON	UBERON:0000948	male	PATO	PATO:0000384	Animal models and in vivo isotope labeling	BALB_ISO_Heart_d07	BALB/cJ	Isoproterenol	7	day	UO	UO:0000033
The Jackson Laboratory	Mus musculus	NCBITAXON	NCBITaxon:10090	blood plasma	UBERON	UBERON:0001969	male	PATO	PATO:0000384	Animal models and in vivo isotope labeling	BALB_ISO_Plasma_d07	BALB/cJ	Isoproterenol	7	day	UO	UO:0000033
The Jackson Laboratory	Mus musculus	NCBITAXON	NCBITaxon:10090	heart	UBERON	UBERON:0000948	male	PATO	PATO:0000384	Animal models and in vivo isotope labeling	BALB_CTRL_Heart_d10	BALB/cJ	Control	10	day	UO	UO:0000033
The Jackson Laboratory	Mus musculus	NCBITAXON	NCBITaxon:10090	blood plasma	UBERON	UBERON:0001969	male	PATO	PATO:0000384	Animal models and in vivo isotope labeling	BALB_CTRL_Plasma_d10	BALB/cJ	Control	10	day	UO	UO:0000033
The Jackson Laboratory	Mus musculus	NCBITAXON	NCBITaxon:10090	heart	UBERON	UBERON:0000948	male	PATO	PATO:0000384	Animal models and in vivo isotope labeling	BALB_ISO_Heart_d10	BALB/cJ	Isoproterenol	10	day	UO	UO:0000033
The Jackson Laboratory	Mus musculus	NCBITAXON	NCBITaxon:10090	blood plasma	UBERON	UBERON:0001969	male	PATO	PATO:0000384	Animal models and in vivo isotope labeling	BALB_ISO_Plasma_d10	BALB/cJ	Isoproterenol	10	day	UO	UO:0000033
The Jackson Laboratory	Mus musculus	NCBITAXON	NCBITaxon:10090	heart	UBERON	UBERON:0000948	male	PATO	PATO:0000384	Animal models and in vivo isotope labeling	BALB_CTRL_Heart_d14	BALB/cJ	Control	14	day	UO	UO:0000033
The Jackson Laboratory	Mus musculus	NCBITAXON	NCBITaxon:10090	blood plasma	UBERON	UBERON:0001969	male	PATO	PATO:0000384	Animal models and in vivo isotope labeling	BALB_CTRL_Plasma_d14	BALB/cJ	Control	14	day	UO	UO:0000033
The Jackson Laboratory	Mus musculus	NCBITAXON	NCBITaxon:10090	heart	UBERON	UBERON:0000948	male	PATO	PATO:0000384	Animal models and in vivo isotope labeling	BALB_ISO_Heart_d14	BALB/cJ	Isoproterenol	14	day	UO	UO:0000033
The Jackson Laboratory	Mus musculus	NCBITAXON	NCBITaxon:10090	blood plasma	UBERON	UBERON:0001969	male	PATO	PATO:0000384	Animal models and in vivo isotope labeling	BALB_ISO_Plasma_d14	BALB/cJ	Isoproterenol	14	day	UO	UO:0000033
The Jackson Laboratory	Mus musculus	NCBITAXON	NCBITaxon:10090	heart	UBERON	UBERON:0000948	male	PATO	PATO:0000384	Animal models and in vivo isotope labeling	C57_CTRL_Heart_d00	C57BL/6J	Control	0	day	UO	UO:0000033
The Jackson Laboratory	Mus musculus	NCBITAXON	NCBITaxon:10090	blood plasma	UBERON	UBERON:0001969	male	PATO	PATO:0000384	Animal models and in vivo isotope labeling	C57_CTRL_Plasma_d00	C57BL/6J	Control	0	day	UO	UO:0000033
The Jackson Laboratory	Mus musculus	NCBITAXON	NCBITaxon:10090	heart	UBERON	UBERON:0000948	male	PATO	PATO:0000384	Animal models and in vivo isotope labeling	C57_CTRL_Heart_d01	C57BL/6J	Control	1	day	UO	UO:0000033
The Jackson Laboratory	Mus musculus	NCBITAXON	NCBITaxon:10090	blood plasma	UBERON	UBERON:0001969	male	PATO	PATO:0000384	Animal models and in vivo isotope labeling	C57_CTRL_Plasma_d01	C57BL/6J	Control	1	day	UO	UO:0000033
The Jackson Laboratory	Mus musculus	NCBITAXON	NCBITaxon:10090	heart	UBERON	UBERON:0000948	male	PATO	PATO:0000384	Animal models and in vivo isotope labeling	C57_ISO_Heart_d01	C57BL/6J	Isoproterenol	1	day	UO	UO:0000033
The Jackson Laboratory	Mus musculus	NCBITAXON	NCBITaxon:10090	blood plasma	UBERON	UBERON:0001969	male	PATO	PATO:0000384	Animal models and in vivo isotope labeling	C57_ISO_Plasma_d01	C57BL/6J	Isoproterenol	1	day	UO	UO:0000033
The Jackson Laboratory	Mus musculus	NCBITAXON	NCBITaxon:10090	heart	UBERON	UBERON:0000948	male	PATO	PATO:0000384	Animal models and in vivo isotope labeling	C57_CTRL_Heart_d03	C57BL/6J	Control	3	day	UO	UO:0000033
The Jackson Laboratory	Mus musculus	NCBITAXON	NCBITaxon:10090	blood plasma	UBERON	UBERON:0001969	male	PATO	PATO:0000384	Animal models and in vivo isotope labeling	C57_CTRL_Plasma_d03	C57BL/6J	Control	3	day	UO	UO:0000033
The Jackson Laboratory	Mus musculus	NCBITAXON	NCBITaxon:10090	heart	UBERON	UBERON:0000948	male	PATO	PATO:0000384	Animal models and in vivo isotope labeling	C57_ISO_Heart_d03	C57BL/6J	Isoproterenol	3	day	UO	UO:0000033
The Jackson Laboratory	Mus musculus	NCBITAXON	NCBITaxon:10090	blood plasma	UBERON	UBERON:0001969	male	PATO	PATO:0000384	Animal models and in vivo isotope labeling	C57_ISO_Plasma_d03	C57BL/6J	Isoproterenol	3	day	UO	UO:0000033
The Jackson Laboratory	Mus musculus	NCBITAXON	NCBITaxon:10090	heart	UBERON	UBERON:0000948	male	PATO	PATO:0000384	Animal models and in vivo isotope labeling	C57_CTRL_Heart_d05	C57BL/6J	Control	5	day	UO	UO:0000033
The Jackson Laboratory	Mus musculus	NCBITAXON	NCBITaxon:10090	blood plasma	UBERON	UBERON:0001969	male	PATO	PATO:0000384	Animal models and in vivo isotope labeling	C57_CTRL_Plasma_d05	C57BL/6J	Control	5	day	UO	UO:0000033
The Jackson Laboratory	Mus musculus	NCBITAXON	NCBITaxon:10090	heart	UBERON	UBERON:0000948	male	PATO	PATO:0000384	Animal models and in vivo isotope labeling	C57_ISO_Heart_d05	C57BL/6J	Isoproterenol	5	day	UO	UO:0000033
The Jackson Laboratory	Mus musculus	NCBITAXON	NCBITaxon:10090	blood plasma	UBERON	UBERON:0001969	male	PATO	PATO:0000384	Animal models and in vivo isotope labeling	C57_ISO_Plasma_d05	C57BL/6J	Isoproterenol	5	day	UO	UO:0000033
The Jackson Laboratory	Mus musculus	NCBITAXON	NCBITaxon:10090	heart	UBERON	UBERON:0000948	male	PATO	PATO:0000384	Animal models and in vivo isotope labeling	C57_CTRL_Heart_d07	C57BL/6J	Control	7	day	UO	UO:0000033
The Jackson Laboratory	Mus musculus	NCBITAXON	NCBITaxon:10090	blood plasma	UBERON	UBERON:0001969	male	PATO	PATO:0000384	Animal models and in vivo isotope labeling	C57_CTRL_Plasma_d07	C57BL/6J	Control	7	day	UO	UO:0000033
The Jackson Laboratory	Mus musculus	NCBITAXON	NCBITaxon:10090	heart	UBERON	UBERON:0000948	male	PATO	PATO:0000384	Animal models and in vivo isotope labeling	C57_ISO_Heart_d07	C57BL/6J	Isoproterenol	7	day	UO	UO:0000033
The Jackson Laboratory	Mus musculus	NCBITAXON	NCBITaxon:10090	blood plasma	UBERON	UBERON:0001969	male	PATO	PATO:0000384	Animal models and in vivo isotope labeling	C57_ISO_Plasma_d07	C57BL/6J	Isoproterenol	7	day	UO	UO:0000033
The Jackson Laboratory	Mus musculus	NCBITAXON	NCBITaxon:10090	heart	UBERON	UBERON:0000948	male	PATO	PATO:0000384	Animal models and in vivo isotope labeling	C57_CTRL_Heart_d10	C57BL/6J	Control	10	day	UO	UO:0000033
The Jackson Laboratory	Mus musculus	NCBITAXON	NCBITaxon:10090	blood plasma	UBERON	UBERON:0001969	male	PATO	PATO:0000384	Animal models and in vivo isotope labeling	C57_CTRL_Plasma_d10	C57BL/6J	Control	10	day	UO	UO:0000033
The Jackson Laboratory	Mus musculus	NCBITAXON	NCBITaxon:10090	heart	UBERON	UBERON:0000948	male	PATO	PATO:0000384	Animal models and in vivo isotope labeling	C57_ISO_Heart_d10	C57BL/6J	Isoproterenol	10	day	UO	UO:0000033
The Jackson Laboratory	Mus musculus	NCBITAXON	NCBITaxon:10090	blood plasma	UBERON	UBERON:0001969	male	PATO	PATO:0000384	Animal models and in vivo isotope labeling	C57_ISO_Plasma_d10	C57BL/6J	Isoproterenol	10	day	UO	UO:0000033
The Jackson Laboratory	Mus musculus	NCBITAXON	NCBITaxon:10090	heart	UBERON	UBERON:0000948	male	PATO	PATO:0000384	Animal models and in vivo isotope labeling	C57_CTRL_Heart_d14	C57BL/6J	Control	14	day	UO	UO:0000033
The Jackson Laboratory	Mus musculus	NCBITAXON	NCBITaxon:10090	blood plasma	UBERON	UBERON:0001969	male	PATO	PATO:0000384	Animal models and in vivo isotope labeling	C57_CTRL_Plasma_d14	C57BL/6J	Control	14	day	UO	UO:0000033
The Jackson Laboratory	Mus musculus	NCBITAXON	NCBITaxon:10090	heart	UBERON	UBERON:0000948	male	PATO	PATO:0000384	Animal models and in vivo isotope labeling	C57_ISO_Heart_d14	C57BL/6J	Isoproterenol	14	day	UO	UO:0000033
The Jackson Laboratory	Mus musculus	NCBITAXON	NCBITaxon:10090	blood plasma	UBERON	UBERON:0001969	male	PATO	PATO:0000384	Animal models and in vivo isotope labeling	C57_ISO_Plasma_d14	C57BL/6J	Isoproterenol	14	day	UO	UO:0000033
The Jackson Laboratory	Mus musculus	NCBITAXON	NCBITaxon:10090	heart	UBERON	UBERON:0000948	male	PATO	PATO:0000384	Animal models and in vivo isotope labeling	CEJ_CTRL_Heart_d00	CE/J	Control	0	day	UO	UO:0000033
The Jackson Laboratory	Mus musculus	NCBITAXON	NCBITaxon:10090	blood plasma	UBERON	UBERON:0001969	male	PATO	PATO:0000384	Animal models and in vivo isotope labeling	CEJ_CTRL_Plasma_d00	CE/J	Control	0	day	UO	UO:0000033
The Jackson Laboratory	Mus musculus	NCBITAXON	NCBITaxon:10090	heart	UBERON	UBERON:0000948	male	PATO	PATO:0000384	Animal models and in vivo isotope labeling	CEJ_CTRL_Heart_d01	CE/J	Control	1	day	UO	UO:0000033
The Jackson Laboratory	Mus musculus	NCBITAXON	NCBITaxon:10090	blood plasma	UBERON	UBERON:0001969	male	PATO	PATO:0000384	Animal models and in vivo isotope labeling	CEJ_CTRL_Plasma_d01	CE/J	Control	1	day	UO	UO:0000033
The Jackson Laboratory	Mus musculus	NCBITAXON	NCBITaxon:10090	heart	UBERON	UBERON:0000948	male	PATO	PATO:0000384	Animal models and in vivo isotope labeling	CEJ_ISO_Heart_d01	CE/J	Isoproterenol	1	day	UO	UO:0000033
The Jackson Laboratory	Mus musculus	NCBITAXON	NCBITaxon:10090	blood plasma	UBERON	UBERON:0001969	male	PATO	PATO:0000384	Animal models and in vivo isotope labeling	CEJ_ISO_Plasma_d01	CE/J	Isoproterenol	1	day	UO	UO:0000033
The Jackson Laboratory	Mus musculus	NCBITAXON	NCBITaxon:10090	heart	UBERON	UBERON:0000948	male	PATO	PATO:0000384	Animal models and in vivo isotope labeling	CEJ_CTRL_Heart_d03	CE/J	Control	3	day	UO	UO:0000033
The Jackson Laboratory	Mus musculus	NCBITAXON	NCBITaxon:10090	blood plasma	UBERON	UBERON:0001969	male	PATO	PATO:0000384	Animal models and in vivo isotope labeling	CEJ_CTRL_Plasma_d03	CE/J	Control	3	day	UO	UO:0000033
The Jackson Laboratory	Mus musculus	NCBITAXON	NCBITaxon:10090	heart	UBERON	UBERON:0000948	male	PATO	PATO:0000384	Animal models and in vivo isotope labeling	CEJ_ISO_Heart_d03	CE/J	Isoproterenol	3	day	UO	UO:0000033
The Jackson Laboratory	Mus musculus	NCBITAXON	NCBITaxon:10090	blood plasma	UBERON	UBERON:0001969	male	PATO	PATO:0000384	Animal models and in vivo isotope labeling	CEJ_ISO_Plasma_d03	CE/J	Isoproterenol	3	day	UO	UO:0000033
The Jackson Laboratory	Mus musculus	NCBITAXON	NCBITaxon:10090	heart	UBERON	UBERON:0000948	male	PATO	PATO:0000384	Animal models and in vivo isotope labeling	CEJ_CTRL_Heart_d05	CE/J	Control	5	day	UO	UO:0000033
The Jackson Laboratory	Mus musculus	NCBITAXON	NCBITaxon:10090	blood plasma	UBERON	UBERON:0001969	male	PATO	PATO:0000384	Animal models and in vivo isotope labeling	CEJ_CTRL_Plasma_d05	CE/J	Control	5	day	UO	UO:0000033
The Jackson Laboratory	Mus musculus	NCBITAXON	NCBITaxon:10090	heart	UBERON	UBERON:0000948	male	PATO	PATO:0000384	Animal models and in vivo isotope labeling	CEJ_ISO_Heart_d05	CE/J	Isoproterenol	5	day	UO	UO:0000033
The Jackson Laboratory	Mus musculus	NCBITAXON	NCBITaxon:10090	blood plasma	UBERON	UBERON:0001969	male	PATO	PATO:0000384	Animal models and in vivo isotope labeling	CEJ_ISO_Plasma_d05	CE/J	Isoproterenol	5	day	UO	UO:0000033
The Jackson Laboratory	Mus musculus	NCBITAXON	NCBITaxon:10090	heart	UBERON	UBERON:0000948	male	PATO	PATO:0000384	Animal models and in vivo isotope labeling	CEJ_CTRL_Heart_d07	CE/J	Control	7	day	UO	UO:0000033
The Jackson Laboratory	Mus musculus	NCBITAXON	NCBITaxon:10090	blood plasma	UBERON	UBERON:0001969	male	PATO	PATO:0000384	Animal models and in vivo isotope labeling	CEJ_CTRL_Plasma_d07	CE/J	Control	7	day	UO	UO:0000033
The Jackson Laboratory	Mus musculus	NCBITAXON	NCBITaxon:10090	heart	UBERON	UBERON:0000948	male	PATO	PATO:0000384	Animal models and in vivo isotope labeling	CEJ_ISO_Heart_d07	CE/J	Isoproterenol	7	day	UO	UO:0000033
The Jackson Laboratory	Mus musculus	NCBITAXON	NCBITaxon:10090	blood plasma	UBERON	UBERON:0001969	male	PATO	PATO:0000384	Animal models and in vivo isotope labeling	CEJ_ISO_Plasma_d07	CE/J	Isoproterenol	7	day	UO	UO:0000033
The Jackson Laboratory	Mus musculus	NCBITAXON	NCBITaxon:10090	heart	UBERON	UBERON:0000948	male	PATO	PATO:0000384	Animal models and in vivo isotope labeling	CEJ_CTRL_Heart_d10	CE/J	Control	10	day	UO	UO:0000033
The Jackson Laboratory	Mus musculus	NCBITAXON	NCBITaxon:10090	blood plasma	UBERON	UBERON:0001969	male	PATO	PATO:0000384	Animal models and in vivo isotope labeling	CEJ_CTRL_Plasma_d10	CE/J	Control	10	day	UO	UO:0000033
The Jackson Laboratory	Mus musculus	NCBITAXON	NCBITaxon:10090	heart	UBERON	UBERON:0000948	male	PATO	PATO:0000384	Animal models and in vivo isotope labeling	CEJ_ISO_Heart_d10	CE/J	Isoproterenol	10	day	UO	UO:0000033
The Jackson Laboratory	Mus musculus	NCBITAXON	NCBITaxon:10090	blood plasma	UBERON	UBERON:0001969	male	PATO	PATO:0000384	Animal models and in vivo isotope labeling	CEJ_ISO_Plasma_d10	CE/J	Isoproterenol	10	day	UO	UO:0000033
The Jackson Laboratory	Mus musculus	NCBITAXON	NCBITaxon:10090	heart	UBERON	UBERON:0000948	male	PATO	PATO:0000384	Animal models and in vivo isotope labeling	CEJ_CTRL_Heart_d14	CE/J	Control	14	day	UO	UO:0000033
The Jackson Laboratory	Mus musculus	NCBITAXON	NCBITaxon:10090	blood plasma	UBERON	UBERON:0001969	male	PATO	PATO:0000384	Animal models and in vivo isotope labeling	CEJ_CTRL_Plasma_d14	CE/J	Control	14	day	UO	UO:0000033
The Jackson Laboratory	Mus musculus	NCBITAXON	NCBITaxon:10090	heart	UBERON	UBERON:0000948	male	PATO	PATO:0000384	Animal models and in vivo isotope labeling	CEJ_ISO_Heart_d14	CE/J	Isoproterenol	14	day	UO	UO:0000033
The Jackson Laboratory	Mus musculus	NCBITAXON	NCBITaxon:10090	blood plasma	UBERON	UBERON:0001969	male	PATO	PATO:0000384	Animal models and in vivo isotope labeling	CEJ_ISO_Plasma_d14	CE/J	Isoproterenol	14	day	UO	UO:0000033
The Jackson Laboratory	Mus musculus	NCBITAXON	NCBITaxon:10090	heart	UBERON	UBERON:0000948	male	PATO	PATO:0000384	Animal models and in vivo isotope labeling	DBA_CTRL_Heart_d00	DBA/2J	Control	0	day	UO	UO:0000033
The Jackson Laboratory	Mus musculus	NCBITAXON	NCBITaxon:10090	blood plasma	UBERON	UBERON:0001969	male	PATO	PATO:0000384	Animal models and in vivo isotope labeling	DBA_CTRL_Plasma_d00	DBA/2J	Control	0	day	UO	UO:0000033
The Jackson Laboratory	Mus musculus	NCBITAXON	NCBITaxon:10090	heart	UBERON	UBERON:0000948	male	PATO	PATO:0000384	Animal models and in vivo isotope labeling	DBA_CTRL_Heart_d01	DBA/2J	Control	1	day	UO	UO:0000033
The Jackson Laboratory	Mus musculus	NCBITAXON	NCBITaxon:10090	blood plasma	UBERON	UBERON:0001969	male	PATO	PATO:0000384	Animal models and in vivo isotope labeling	DBA_CTRL_Plasma_d01	DBA/2J	Control	1	day	UO	UO:0000033
The Jackson Laboratory	Mus musculus	NCBITAXON	NCBITaxon:10090	heart	UBERON	UBERON:0000948	male	PATO	PATO:0000384	Animal models and in vivo isotope labeling	DBA_ISO_Heart_d01	DBA/2J	Isoproterenol	1	day	UO	UO:0000033
The Jackson Laboratory	Mus musculus	NCBITAXON	NCBITaxon:10090	blood plasma	UBERON	UBERON:0001969	male	PATO	PATO:0000384	Animal models and in vivo isotope labeling	DBA_ISO_Plasma_d01	DBA/2J	Isoproterenol	1	day	UO	UO:0000033
The Jackson Laboratory	Mus musculus	NCBITAXON	NCBITaxon:10090	heart	UBERON	UBERON:0000948	male	PATO	PATO:0000384	Animal models and in vivo isotope labeling	DBA_CTRL_Heart_d03	DBA/2J	Control	3	day	UO	UO:0000033
The Jackson Laboratory	Mus musculus	NCBITAXON	NCBITaxon:10090	blood plasma	UBERON	UBERON:0001969	male	PATO	PATO:0000384	Animal models and in vivo isotope labeling	DBA_CTRL_Plasma_d03	DBA/2J	Control	3	day	UO	UO:0000033
The Jackson Laboratory	Mus musculus	NCBITAXON	NCBITaxon:10090	heart	UBERON	UBERON:0000948	male	PATO	PATO:0000384	Animal models and in vivo isotope labeling	DBA_ISO_Heart_d03	DBA/2J	Isoproterenol	3	day	UO	UO:0000033
The Jackson Laboratory	Mus musculus	NCBITAXON	NCBITaxon:10090	blood plasma	UBERON	UBERON:0001969	male	PATO	PATO:0000384	Animal models and in vivo isotope labeling	DBA_ISO_Plasma_d03	DBA/2J	Isoproterenol	3	day	UO	UO:0000033
The Jackson Laboratory	Mus musculus	NCBITAXON	NCBITaxon:10090	heart	UBERON	UBERON:0000948	male	PATO	PATO:0000384	Animal models and in vivo isotope labeling	DBA_CTRL_Heart_d05	DBA/2J	Control	5	day	UO	UO:0000033
The Jackson Laboratory	Mus musculus	NCBITAXON	NCBITaxon:10090	blood plasma	UBERON	UBERON:0001969	male	PATO	PATO:0000384	Animal models and in vivo isotope labeling	DBA_CTRL_Plasma_d05	DBA/2J	Control	5	day	UO	UO:0000033
The Jackson Laboratory	Mus musculus	NCBITAXON	NCBITaxon:10090	heart	UBERON	UBERON:0000948	male	PATO	PATO:0000384	Animal models and in vivo isotope labeling	DBA_ISO_Heart_d05	DBA/2J	Isoproterenol	5	day	UO	UO:0000033
The Jackson Laboratory	Mus musculus	NCBITAXON	NCBITaxon:10090	blood plasma	UBERON	UBERON:0001969	male	PATO	PATO:0000384	Animal models and in vivo isotope labeling	DBA_ISO_Plasma_d05	DBA/2J	Isoproterenol	5	day	UO	UO:0000033
The Jackson Laboratory	Mus musculus	NCBITAXON	NCBITaxon:10090	heart	UBERON	UBERON:0000948	male	PATO	PATO:0000384	Animal models and in vivo isotope labeling	DBA_CTRL_Heart_d07	DBA/2J	Control	7	day	UO	UO:0000033
The Jackson Laboratory	Mus musculus	NCBITAXON	NCBITaxon:10090	blood plasma	UBERON	UBERON:0001969	male	PATO	PATO:0000384	Animal models and in vivo isotope labeling	DBA_CTRL_Plasma_d07	DBA/2J	Control	7	day	UO	UO:0000033
The Jackson Laboratory	Mus musculus	NCBITAXON	NCBITaxon:10090	heart	UBERON	UBERON:0000948	male	PATO	PATO:0000384	Animal models and in vivo isotope labeling	DBA_ISO_Heart_d07	DBA/2J	Isoproterenol	7	day	UO	UO:0000033
The Jackson Laboratory	Mus musculus	NCBITAXON	NCBITaxon:10090	blood plasma	UBERON	UBERON:0001969	male	PATO	PATO:0000384	Animal models and in vivo isotope labeling	DBA_ISO_Plasma_d07	DBA/2J	Isoproterenol	7	day	UO	UO:0000033
The Jackson Laboratory	Mus musculus	NCBITAXON	NCBITaxon:10090	heart	UBERON	UBERON:0000948	male	PATO	PATO:0000384	Animal models and in vivo isotope labeling	DBA_CTRL_Heart_d10	DBA/2J	Control	10	day	UO	UO:0000033
The Jackson Laboratory	Mus musculus	NCBITAXON	NCBITaxon:10090	blood plasma	UBERON	UBERON:0001969	male	PATO	PATO:0000384	Animal models and in vivo isotope labeling	DBA_CTRL_Plasma_d10	DBA/2J	Control	10	day	UO	UO:0000033
The Jackson Laboratory	Mus musculus	NCBITAXON	NCBITaxon:10090	heart	UBERON	UBERON:0000948	male	PATO	PATO:0000384	Animal models and in vivo isotope labeling	DBA_ISO_Heart_d10	DBA/2J	Isoproterenol	10	day	UO	UO:0000033
The Jackson Laboratory	Mus musculus	NCBITAXON	NCBITaxon:10090	blood plasma	UBERON	UBERON:0001969	male	PATO	PATO:0000384	Animal models and in vivo isotope labeling	DBA_ISO_Plasma_d10	DBA/2J	Isoproterenol	10	day	UO	UO:0000033
The Jackson Laboratory	Mus musculus	NCBITAXON	NCBITaxon:10090	heart	UBERON	UBERON:0000948	male	PATO	PATO:0000384	Animal models and in vivo isotope labeling	DBA_CTRL_Heart_d14	DBA/2J	Control	14	day	UO	UO:0000033
The Jackson Laboratory	Mus musculus	NCBITAXON	NCBITaxon:10090	blood plasma	UBERON	UBERON:0001969	male	PATO	PATO:0000384	Animal models and in vivo isotope labeling	DBA_CTRL_Plasma_d14	DBA/2J	Control	14	day	UO	UO:0000033
The Jackson Laboratory	Mus musculus	NCBITAXON	NCBITaxon:10090	heart	UBERON	UBERON:0000948	male	PATO	PATO:0000384	Animal models and in vivo isotope labeling	DBA_ISO_Heart_d14	DBA/2J	Isoproterenol	14	day	UO	UO:0000033
The Jackson Laboratory	Mus musculus	NCBITAXON	NCBITaxon:10090	blood plasma	UBERON	UBERON:0001969	male	PATO	PATO:0000384	Animal models and in vivo isotope labeling	DBA_ISO_Plasma_d14	DBA/2J	Isoproterenol	14	day	UO	UO:0000033
The Jackson Laboratory	Mus musculus	NCBITAXON	NCBITaxon:10090	heart	UBERON	UBERON:0000948	male	PATO	PATO:0000384	Animal models and in vivo isotope labeling	FVB_CTRL_Heart_d00	FVB/NJ	Control	0	day	UO	UO:0000033
The Jackson Laboratory	Mus musculus	NCBITAXON	NCBITaxon:10090	blood plasma	UBERON	UBERON:0001969	male	PATO	PATO:0000384	Animal models and in vivo isotope labeling	FVB_CTRL_Plasma_d00	FVB/NJ	Control	0	day	UO	UO:0000033
The Jackson Laboratory	Mus musculus	NCBITAXON	NCBITaxon:10090	heart	UBERON	UBERON:0000948	male	PATO	PATO:0000384	Animal models and in vivo isotope labeling	FVB_CTRL_Heart_d01	FVB/NJ	Control	1	day	UO	UO:0000033
The Jackson Laboratory	Mus musculus	NCBITAXON	NCBITaxon:10090	blood plasma	UBERON	UBERON:0001969	male	PATO	PATO:0000384	Animal models and in vivo isotope labeling	FVB_CTRL_Plasma_d01	FVB/NJ	Control	1	day	UO	UO:0000033
The Jackson Laboratory	Mus musculus	NCBITAXON	NCBITaxon:10090	heart	UBERON	UBERON:0000948	male	PATO	PATO:0000384	Animal models and in vivo isotope labeling	FVB_ISO_Heart_d01	FVB/NJ	Isoproterenol	1	day	UO	UO:0000033
The Jackson Laboratory	Mus musculus	NCBITAXON	NCBITaxon:10090	blood plasma	UBERON	UBERON:0001969	male	PATO	PATO:0000384	Animal models and in vivo isotope labeling	FVB_ISO_Plasma_d01	FVB/NJ	Isoproterenol	1	day	UO	UO:0000033
The Jackson Laboratory	Mus musculus	NCBITAXON	NCBITaxon:10090	heart	UBERON	UBERON:0000948	male	PATO	PATO:0000384	Animal models and in vivo isotope labeling	FVB_CTRL_Heart_d03	FVB/NJ	Control	3	day	UO	UO:0000033
The Jackson Laboratory	Mus musculus	NCBITAXON	NCBITaxon:10090	blood plasma	UBERON	UBERON:0001969	male	PATO	PATO:0000384	Animal models and in vivo isotope labeling	FVB_CTRL_Plasma_d03	FVB/NJ	Control	3	day	UO	UO:0000033
The Jackson Laboratory	Mus musculus	NCBITAXON	NCBITaxon:10090	heart	UBERON	UBERON:0000948	male	PATO	PATO:0000384	Animal models and in vivo isotope labeling	FVB_ISO_Heart_d03	FVB/NJ	Isoproterenol	3	day	UO	UO:0000033
The Jackson Laboratory	Mus musculus	NCBITAXON	NCBITaxon:10090	blood plasma	UBERON	UBERON:0001969	male	PATO	PATO:0000384	Animal models and in vivo isotope labeling	FVB_ISO_Plasma_d03	FVB/NJ	Isoproterenol	3	day	UO	UO:0000033
The Jackson Laboratory	Mus musculus	NCBITAXON	NCBITaxon:10090	heart	UBERON	UBERON:0000948	male	PATO	PATO:0000384	Animal models and in vivo isotope labeling	FVB_CTRL_Heart_d05	FVB/NJ	Control	5	day	UO	UO:0000033
The Jackson Laboratory	Mus musculus	NCBITAXON	NCBITaxon:10090	blood plasma	UBERON	UBERON:0001969	male	PATO	PATO:0000384	Animal models and in vivo isotope labeling	FVB_CTRL_Plasma_d05	FVB/NJ	Control	5	day	UO	UO:0000033
The Jackson Laboratory	Mus musculus	NCBITAXON	NCBITaxon:10090	heart	UBERON	UBERON:0000948	male	PATO	PATO:0000384	Animal models and in vivo isotope labeling	FVB_ISO_Heart_d05	FVB/NJ	Isoproterenol	5	day	UO	UO:0000033
The Jackson Laboratory	Mus musculus	NCBITAXON	NCBITaxon:10090	blood plasma	UBERON	UBERON:0001969	male	PATO	PATO:0000384	Animal models and in vivo isotope labeling	FVB_ISO_Plasma_d05	FVB/NJ	Isoproterenol	5	day	UO	UO:0000033
The Jackson Laboratory	Mus musculus	NCBITAXON	NCBITaxon:10090	heart	UBERON	UBERON:0000948	male	PATO	PATO:0000384	Animal models and in vivo isotope labeling	FVB_CTRL_Heart_d07	FVB/NJ	Control	7	day	UO	UO:0000033
The Jackson Laboratory	Mus musculus	NCBITAXON	NCBITaxon:10090	blood plasma	UBERON	UBERON:0001969	male	PATO	PATO:0000384	Animal models and in vivo isotope labeling	FVB_CTRL_Plasma_d07	FVB/NJ	Control	7	day	UO	UO:0000033
The Jackson Laboratory	Mus musculus	NCBITAXON	NCBITaxon:10090	heart	UBERON	UBERON:0000948	male	PATO	PATO:0000384	Animal models and in vivo isotope labeling	FVB_ISO_Heart_d07	FVB/NJ	Isoproterenol	7	day	UO	UO:0000033
The Jackson Laboratory	Mus musculus	NCBITAXON	NCBITaxon:10090	blood plasma	UBERON	UBERON:0001969	male	PATO	PATO:0000384	Animal models and in vivo isotope labeling	FVB_ISO_Plasma_d07	FVB/NJ	Isoproterenol	7	day	UO	UO:0000033
The Jackson Laboratory	Mus musculus	NCBITAXON	NCBITaxon:10090	heart	UBERON	UBERON:0000948	male	PATO	PATO:0000384	Animal models and in vivo isotope labeling	FVB_CTRL_Heart_d10	FVB/NJ	Control	10	day	UO	UO:0000033
The Jackson Laboratory	Mus musculus	NCBITAXON	NCBITaxon:10090	blood plasma	UBERON	UBERON:0001969	male	PATO	PATO:0000384	Animal models and in vivo isotope labeling	FVB_CTRL_Plasma_d10	FVB/NJ	Control	10	day	UO	UO:0000033
The Jackson Laboratory	Mus musculus	NCBITAXON	NCBITaxon:10090	heart	UBERON	UBERON:0000948	male	PATO	PATO:0000384	Animal models and in vivo isotope labeling	FVB_ISO_Heart_d10	FVB/NJ	Isoproterenol	10	day	UO	UO:0000033
The Jackson Laboratory	Mus musculus	NCBITAXON	NCBITaxon:10090	blood plasma	UBERON	UBERON:0001969	male	PATO	PATO:0000384	Animal models and in vivo isotope labeling	FVB_ISO_Plasma_d10	FVB/NJ	Isoproterenol	10	day	UO	UO:0000033
The Jackson Laboratory	Mus musculus	NCBITAXON	NCBITaxon:10090	heart	UBERON	UBERON:0000948	male	PATO	PATO:0000384	Animal models and in vivo isotope labeling	FVB_CTRL_Heart_d14	FVB/NJ	Control	14	day	UO	UO:0000033
The Jackson Laboratory	Mus musculus	NCBITAXON	NCBITaxon:10090	blood plasma	UBERON	UBERON:0001969	male	PATO	PATO:0000384	Animal models and in vivo isotope labeling	FVB_CTRL_Plasma_d14	FVB/NJ	Control	14	day	UO	UO:0000033
The Jackson Laboratory	Mus musculus	NCBITAXON	NCBITaxon:10090	heart	UBERON	UBERON:0000948	male	PATO	PATO:0000384	Animal models and in vivo isotope labeling	FVB_ISO_Heart_d14	FVB/NJ	Isoproterenol	14	day	UO	UO:0000033
The Jackson Laboratory	Mus musculus	NCBITAXON	NCBITaxon:10090	blood plasma	UBERON	UBERON:0001969	male	PATO	PATO:0000384	Animal models and in vivo isotope labeling	FVB_ISO_Plasma_d14	FVB/NJ	Isoproterenol	14	day	UO	UO:0000033
