# Supplementary material for: A large dataset of protein dynamics in the mammalian heart proteome
Source: Sci Data. 2016 Mar 15;3:160015. doi: 10.1038/sdata.2016.15 (PMC4792174; doi:10.1038/sdata.2016.15)
Supplement: Supplementary file 1 [file sdata201615-isa1.zip › a_assay_Ping.txt]

Sample Name	Protocol REF	Protocol REF	Assay Name	Raw Data File	Comment [Data Repository]	Comment [Data Record Accession]	Comment [Data Record URI]	Protocol REF	Derived Data File	Comment [Data Repository]	Comment [Data Record Accession]	Comment [Data Record URI]	Protocol REF	Derived Data File	Comment [Data Repository]	Comment [Data Record Accession]	Comment [Data Record URI]	Factor Value[strain]	Factor Value[condition]	Factor Value[age at labeling]	Unit	Term Source REF	Term Accession Number
AJ_CTRL_Heart_d00	Protein extraction and processing	Liquid chromatography-tandem mass spectrometry	1	aj_ctrl_day_0.txt	ProteomeXchange	PXD002870	http://www.ebi.ac.uk/pride/archive/projects/PXD002870	Peptide identification and protein inference workflow	protein-id	Sage Bionetworks	doi:10.7303/syn2289125	http://dx.doi.org/10.7303/SYN2289125	Kinetic data processing strategy	proturn-output	Sage Bionetworks	doi:10.7303/syn2289125	http://dx.doi.org/10.7303/SYN2289125	A/J	Control	0	day	UO	UO:0000033
AJ_CTRL_Heart_d01	Protein extraction and processing	Liquid chromatography-tandem mass spectrometry	3	aj_ctrl_day_1.txt	ProteomeXchange	PXD002870	http://www.ebi.ac.uk/pride/archive/projects/PXD002870	Peptide identification and protein inference workflow	protein-id	Sage Bionetworks	doi:10.7303/syn2289125	http://dx.doi.org/10.7303/SYN2289125	Kinetic data processing strategy	proturn-output	Sage Bionetworks	doi:10.7303/syn2289125	http://dx.doi.org/10.7303/SYN2289125	A/J	Control	1	day	UO	UO:0000033
AJ_ISO_Heart_d01	Protein extraction and processing	Liquid chromatography-tandem mass spectrometry	5	aj_iso_day_1.txt	ProteomeXchange	PXD002870	http://www.ebi.ac.uk/pride/archive/projects/PXD002870	Peptide identification and protein inference workflow	protein-id	Sage Bionetworks	doi:10.7303/syn2289125	http://dx.doi.org/10.7303/SYN2289125	Kinetic data processing strategy	proturn-output	Sage Bionetworks	doi:10.7303/syn2289125	http://dx.doi.org/10.7303/SYN2289125	A/J	Isoproterenol	1	day	UO	UO:0000033
AJ_CTRL_Heart_d03	Protein extraction and processing	Liquid chromatography-tandem mass spectrometry	7	aj_ctrl_day_3.txt	ProteomeXchange	PXD002870	http://www.ebi.ac.uk/pride/archive/projects/PXD002870	Peptide identification and protein inference workflow	protein-id	Sage Bionetworks	doi:10.7303/syn2289125	http://dx.doi.org/10.7303/SYN2289125	Kinetic data processing strategy	proturn-output	Sage Bionetworks	doi:10.7303/syn2289125	http://dx.doi.org/10.7303/SYN2289125	A/J	Control	3	day	UO	UO:0000033
AJ_ISO_Heart_d03	Protein extraction and processing	Liquid chromatography-tandem mass spectrometry	9	aj_iso_day_3.txt	ProteomeXchange	PXD002870	http://www.ebi.ac.uk/pride/archive/projects/PXD002870	Peptide identification and protein inference workflow	protein-id	Sage Bionetworks	doi:10.7303/syn2289125	http://dx.doi.org/10.7303/SYN2289125	Kinetic data processing strategy	proturn-output	Sage Bionetworks	doi:10.7303/syn2289125	http://dx.doi.org/10.7303/SYN2289125	A/J	Isoproterenol	3	day	UO	UO:0000033
AJ_CTRL_Heart_d05	Protein extraction and processing	Liquid chromatography-tandem mass spectrometry	11	aj_ctrl_day_5.txt	ProteomeXchange	PXD002870	http://www.ebi.ac.uk/pride/archive/projects/PXD002870	Peptide identification and protein inference workflow	protein-id	Sage Bionetworks	doi:10.7303/syn2289125	http://dx.doi.org/10.7303/SYN2289125	Kinetic data processing strategy	proturn-output	Sage Bionetworks	doi:10.7303/syn2289125	http://dx.doi.org/10.7303/SYN2289125	A/J	Control	5	day	UO	UO:0000033
AJ_ISO_Heart_d05	Protein extraction and processing	Liquid chromatography-tandem mass spectrometry	13	aj_iso_day_5.txt	ProteomeXchange	PXD002870	http://www.ebi.ac.uk/pride/archive/projects/PXD002870	Peptide identification and protein inference workflow	protein-id	Sage Bionetworks	doi:10.7303/syn2289125	http://dx.doi.org/10.7303/SYN2289125	Kinetic data processing strategy	proturn-output	Sage Bionetworks	doi:10.7303/syn2289125	http://dx.doi.org/10.7303/SYN2289125	A/J	Isoproterenol	5	day	UO	UO:0000033
AJ_CTRL_Heart_d07	Protein extraction and processing	Liquid chromatography-tandem mass spectrometry	15	aj_ctrl_day_7.txt	ProteomeXchange	PXD002870	http://www.ebi.ac.uk/pride/archive/projects/PXD002870	Peptide identification and protein inference workflow	protein-id	Sage Bionetworks	doi:10.7303/syn2289125	http://dx.doi.org/10.7303/SYN2289125	Kinetic data processing strategy	proturn-output	Sage Bionetworks	doi:10.7303/syn2289125	http://dx.doi.org/10.7303/SYN2289125	A/J	Control	7	day	UO	UO:0000033
AJ_ISO_Heart_d07	Protein extraction and processing	Liquid chromatography-tandem mass spectrometry	17	aj_iso_day_7.txt	ProteomeXchange	PXD002870	http://www.ebi.ac.uk/pride/archive/projects/PXD002870	Peptide identification and protein inference workflow	protein-id	Sage Bionetworks	doi:10.7303/syn2289125	http://dx.doi.org/10.7303/SYN2289125	Kinetic data processing strategy	proturn-output	Sage Bionetworks	doi:10.7303/syn2289125	http://dx.doi.org/10.7303/SYN2289125	A/J	Isoproterenol	7	day	UO	UO:0000033
AJ_CTRL_Heart_d10	Protein extraction and processing	Liquid chromatography-tandem mass spectrometry	19	aj_ctrl_day_10.txt	ProteomeXchange	PXD002870	http://www.ebi.ac.uk/pride/archive/projects/PXD002870	Peptide identification and protein inference workflow	protein-id	Sage Bionetworks	doi:10.7303/syn2289125	http://dx.doi.org/10.7303/SYN2289125	Kinetic data processing strategy	proturn-output	Sage Bionetworks	doi:10.7303/syn2289125	http://dx.doi.org/10.7303/SYN2289125	A/J	Control	10	day	UO	UO:0000033
AJ_ISO_Heart_d10	Protein extraction and processing	Liquid chromatography-tandem mass spectrometry	21	aj_iso_day_10.txt	ProteomeXchange	PXD002870	http://www.ebi.ac.uk/pride/archive/projects/PXD002870	Peptide identification and protein inference workflow	protein-id	Sage Bionetworks	doi:10.7303/syn2289125	http://dx.doi.org/10.7303/SYN2289125	Kinetic data processing strategy	proturn-output	Sage Bionetworks	doi:10.7303/syn2289125	http://dx.doi.org/10.7303/SYN2289125	A/J	Isoproterenol	10	day	UO	UO:0000033
AJ_CTRL_Heart_d14	Protein extraction and processing	Liquid chromatography-tandem mass spectrometry	23	aj_ctrl_day_14.txt	ProteomeXchange	PXD002870	http://www.ebi.ac.uk/pride/archive/projects/PXD002870	Peptide identification and protein inference workflow	protein-id	Sage Bionetworks	doi:10.7303/syn2289125	http://dx.doi.org/10.7303/SYN2289125	Kinetic data processing strategy	proturn-output	Sage Bionetworks	doi:10.7303/syn2289125	http://dx.doi.org/10.7303/SYN2289125	A/J	Control	14	day	UO	UO:0000033
AJ_ISO_Heart_d14	Protein extraction and processing	Liquid chromatography-tandem mass spectrometry	25	aj_iso_day_14.txt	ProteomeXchange	PXD002870	http://www.ebi.ac.uk/pride/archive/projects/PXD002870	Peptide identification and protein inference workflow	protein-id	Sage Bionetworks	doi:10.7303/syn2289125	http://dx.doi.org/10.7303/SYN2289125	Kinetic data processing strategy	proturn-output	Sage Bionetworks	doi:10.7303/syn2289125	http://dx.doi.org/10.7303/SYN2289125	A/J	Isoproterenol	14	day	UO	UO:0000033
BALB_CTRL_Heart_d00	Protein extraction and processing	Liquid chromatography-tandem mass spectrometry	27	balb_ctrl_day_0.txt	ProteomeXchange	PXD002870	http://www.ebi.ac.uk/pride/archive/projects/PXD002870	Peptide identification and protein inference workflow	protein-id	Sage Bionetworks	doi:10.7303/syn2289125	http://dx.doi.org/10.7303/SYN2289125	Kinetic data processing strategy	proturn-output	Sage Bionetworks	doi:10.7303/syn2289125	http://dx.doi.org/10.7303/SYN2289125	BALB/cJ	Control	0	day	UO	UO:0000033
BALB_CTRL_Heart_d01	Protein extraction and processing	Liquid chromatography-tandem mass spectrometry	29	balb_ctrl_day_1.txt	ProteomeXchange	PXD002870	http://www.ebi.ac.uk/pride/archive/projects/PXD002870	Peptide identification and protein inference workflow	protein-id	Sage Bionetworks	doi:10.7303/syn2289125	http://dx.doi.org/10.7303/SYN2289125	Kinetic data processing strategy	proturn-output	Sage Bionetworks	doi:10.7303/syn2289125	http://dx.doi.org/10.7303/SYN2289125	BALB/cJ	Control	1	day	UO	UO:0000033
BALB_ISO_Heart_d01	Protein extraction and processing	Liquid chromatography-tandem mass spectrometry	31	balb_iso_day_1.txt	ProteomeXchange	PXD002870	http://www.ebi.ac.uk/pride/archive/projects/PXD002870	Peptide identification and protein inference workflow	protein-id	Sage Bionetworks	doi:10.7303/syn2289125	http://dx.doi.org/10.7303/SYN2289125	Kinetic data processing strategy	proturn-output	Sage Bionetworks	doi:10.7303/syn2289125	http://dx.doi.org/10.7303/SYN2289125	BALB/cJ	Isoproterenol	1	day	UO	UO:0000033
BALB_CTRL_Heart_d03	Protein extraction and processing	Liquid chromatography-tandem mass spectrometry	33	balb_ctrl_day_3.txt	ProteomeXchange	PXD002870	http://www.ebi.ac.uk/pride/archive/projects/PXD002870	Peptide identification and protein inference workflow	protein-id	Sage Bionetworks	doi:10.7303/syn2289125	http://dx.doi.org/10.7303/SYN2289125	Kinetic data processing strategy	proturn-output	Sage Bionetworks	doi:10.7303/syn2289125	http://dx.doi.org/10.7303/SYN2289125	BALB/cJ	Control	3	day	UO	UO:0000033
BALB_ISO_Heart_d03	Protein extraction and processing	Liquid chromatography-tandem mass spectrometry	35	balb_iso_day_3.txt	ProteomeXchange	PXD002870	http://www.ebi.ac.uk/pride/archive/projects/PXD002870	Peptide identification and protein inference workflow	protein-id	Sage Bionetworks	doi:10.7303/syn2289125	http://dx.doi.org/10.7303/SYN2289125	Kinetic data processing strategy	proturn-output	Sage Bionetworks	doi:10.7303/syn2289125	http://dx.doi.org/10.7303/SYN2289125	BALB/cJ	Isoproterenol	3	day	UO	UO:0000033
BALB_CTRL_Heart_d05	Protein extraction and processing	Liquid chromatography-tandem mass spectrometry	37	balb_ctrl_day_5.txt	ProteomeXchange	PXD002870	http://www.ebi.ac.uk/pride/archive/projects/PXD002870	Peptide identification and protein inference workflow	protein-id	Sage Bionetworks	doi:10.7303/syn2289125	http://dx.doi.org/10.7303/SYN2289125	Kinetic data processing strategy	proturn-output	Sage Bionetworks	doi:10.7303/syn2289125	http://dx.doi.org/10.7303/SYN2289125	BALB/cJ	Control	5	day	UO	UO:0000033
BALB_ISO_Heart_d05	Protein extraction and processing	Liquid chromatography-tandem mass spectrometry	39	balb_iso_day_5.txt	ProteomeXchange	PXD002870	http://www.ebi.ac.uk/pride/archive/projects/PXD002870	Peptide identification and protein inference workflow	protein-id	Sage Bionetworks	doi:10.7303/syn2289125	http://dx.doi.org/10.7303/SYN2289125	Kinetic data processing strategy	proturn-output	Sage Bionetworks	doi:10.7303/syn2289125	http://dx.doi.org/10.7303/SYN2289125	BALB/cJ	Isoproterenol	5	day	UO	UO:0000033
BALB_CTRL_Heart_d07	Protein extraction and processing	Liquid chromatography-tandem mass spectrometry	41	balb_ctrl_day_7.txt	ProteomeXchange	PXD002870	http://www.ebi.ac.uk/pride/archive/projects/PXD002870	Peptide identification and protein inference workflow	protein-id	Sage Bionetworks	doi:10.7303/syn2289125	http://dx.doi.org/10.7303/SYN2289125	Kinetic data processing strategy	proturn-output	Sage Bionetworks	doi:10.7303/syn2289125	http://dx.doi.org/10.7303/SYN2289125	BALB/cJ	Control	7	day	UO	UO:0000033
BALB_ISO_Heart_d07	Protein extraction and processing	Liquid chromatography-tandem mass spectrometry	43	balb_iso_day_7.txt	ProteomeXchange	PXD002870	http://www.ebi.ac.uk/pride/archive/projects/PXD002870	Peptide identification and protein inference workflow	protein-id	Sage Bionetworks	doi:10.7303/syn2289125	http://dx.doi.org/10.7303/SYN2289125	Kinetic data processing strategy	proturn-output	Sage Bionetworks	doi:10.7303/syn2289125	http://dx.doi.org/10.7303/SYN2289125	BALB/cJ	Isoproterenol	7	day	UO	UO:0000033
BALB_CTRL_Heart_d10	Protein extraction and processing	Liquid chromatography-tandem mass spectrometry	45	balb_ctrl_day_10.txt	ProteomeXchange	PXD002870	http://www.ebi.ac.uk/pride/archive/projects/PXD002870	Peptide identification and protein inference workflow	protein-id	Sage Bionetworks	doi:10.7303/syn2289125	http://dx.doi.org/10.7303/SYN2289125	Kinetic data processing strategy	proturn-output	Sage Bionetworks	doi:10.7303/syn2289125	http://dx.doi.org/10.7303/SYN2289125	BALB/cJ	Control	10	day	UO	UO:0000033
BALB_ISO_Heart_d10	Protein extraction and processing	Liquid chromatography-tandem mass spectrometry	47	balb_iso_day_10.txt	ProteomeXchange	PXD002870	http://www.ebi.ac.uk/pride/archive/projects/PXD002870	Peptide identification and protein inference workflow	protein-id	Sage Bionetworks	doi:10.7303/syn2289125	http://dx.doi.org/10.7303/SYN2289125	Kinetic data processing strategy	proturn-output	Sage Bionetworks	doi:10.7303/syn2289125	http://dx.doi.org/10.7303/SYN2289125	BALB/cJ	Isoproterenol	10	day	UO	UO:0000033
BALB_CTRL_Heart_d14	Protein extraction and processing	Liquid chromatography-tandem mass spectrometry	49	balb_ctrl_day_14.txt	ProteomeXchange	PXD002870	http://www.ebi.ac.uk/pride/archive/projects/PXD002870	Peptide identification and protein inference workflow	protein-id	Sage Bionetworks	doi:10.7303/syn2289125	http://dx.doi.org/10.7303/SYN2289125	Kinetic data processing strategy	proturn-output	Sage Bionetworks	doi:10.7303/syn2289125	http://dx.doi.org/10.7303/SYN2289125	BALB/cJ	Control	14	day	UO	UO:0000033
BALB_ISO_Heart_d14	Protein extraction and processing	Liquid chromatography-tandem mass spectrometry	51	balb_iso_day_14.txt	ProteomeXchange	PXD002870	http://www.ebi.ac.uk/pride/archive/projects/PXD002870	Peptide identification and protein inference workflow	protein-id	Sage Bionetworks	doi:10.7303/syn2289125	http://dx.doi.org/10.7303/SYN2289125	Kinetic data processing strategy	proturn-output	Sage Bionetworks	doi:10.7303/syn2289125	http://dx.doi.org/10.7303/SYN2289125	BALB/cJ	Isoproterenol	14	day	UO	UO:0000033
C57_CTRL_Heart_d00	Protein extraction and processing	Liquid chromatography-tandem mass spectrometry	53	c57_ctrl_day_0.txt	ProteomeXchange	PXD002870	http://www.ebi.ac.uk/pride/archive/projects/PXD002870	Peptide identification and protein inference workflow	protein-id	Sage Bionetworks	doi:10.7303/syn2289125	http://dx.doi.org/10.7303/SYN2289125	Kinetic data processing strategy	proturn-output	Sage Bionetworks	doi:10.7303/syn2289125	http://dx.doi.org/10.7303/SYN2289125	C57BL/6J	Control	0	day	UO	UO:0000033
C57_CTRL_Heart_d01	Protein extraction and processing	Liquid chromatography-tandem mass spectrometry	55	c57_ctrl_day_1.txt	ProteomeXchange	PXD002870	http://www.ebi.ac.uk/pride/archive/projects/PXD002870	Peptide identification and protein inference workflow	protein-id	Sage Bionetworks	doi:10.7303/syn2289125	http://dx.doi.org/10.7303/SYN2289125	Kinetic data processing strategy	proturn-output	Sage Bionetworks	doi:10.7303/syn2289125	http://dx.doi.org/10.7303/SYN2289125	C57BL/6J	Control	1	day	UO	UO:0000033
C57_ISO_Heart_d01	Protein extraction and processing	Liquid chromatography-tandem mass spectrometry	57	c57_iso_day_1.txt	ProteomeXchange	PXD002870	http://www.ebi.ac.uk/pride/archive/projects/PXD002870	Peptide identification and protein inference workflow	protein-id	Sage Bionetworks	doi:10.7303/syn2289125	http://dx.doi.org/10.7303/SYN2289125	Kinetic data processing strategy	proturn-output	Sage Bionetworks	doi:10.7303/syn2289125	http://dx.doi.org/10.7303/SYN2289125	C57BL/6J	Isoproterenol	1	day	UO	UO:0000033
C57_CTRL_Heart_d03	Protein extraction and processing	Liquid chromatography-tandem mass spectrometry	59	c57_ctrl_day_3.txt	ProteomeXchange	PXD002870	http://www.ebi.ac.uk/pride/archive/projects/PXD002870	Peptide identification and protein inference workflow	protein-id	Sage Bionetworks	doi:10.7303/syn2289125	http://dx.doi.org/10.7303/SYN2289125	Kinetic data processing strategy	proturn-output	Sage Bionetworks	doi:10.7303/syn2289125	http://dx.doi.org/10.7303/SYN2289125	C57BL/6J	Control	3	day	UO	UO:0000033
C57_ISO_Heart_d03	Protein extraction and processing	Liquid chromatography-tandem mass spectrometry	61	c57_iso_day_3.txt	ProteomeXchange	PXD002870	http://www.ebi.ac.uk/pride/archive/projects/PXD002870	Peptide identification and protein inference workflow	protein-id	Sage Bionetworks	doi:10.7303/syn2289125	http://dx.doi.org/10.7303/SYN2289125	Kinetic data processing strategy	proturn-output	Sage Bionetworks	doi:10.7303/syn2289125	http://dx.doi.org/10.7303/SYN2289125	C57BL/6J	Isoproterenol	3	day	UO	UO:0000033
C57_CTRL_Heart_d05	Protein extraction and processing	Liquid chromatography-tandem mass spectrometry	63	c57_ctrl_day_5.txt	ProteomeXchange	PXD002870	http://www.ebi.ac.uk/pride/archive/projects/PXD002870	Peptide identification and protein inference workflow	protein-id	Sage Bionetworks	doi:10.7303/syn2289125	http://dx.doi.org/10.7303/SYN2289125	Kinetic data processing strategy	proturn-output	Sage Bionetworks	doi:10.7303/syn2289125	http://dx.doi.org/10.7303/SYN2289125	C57BL/6J	Control	5	day	UO	UO:0000033
C57_ISO_Heart_d05	Protein extraction and processing	Liquid chromatography-tandem mass spectrometry	65	c57_iso_day_5.txt	ProteomeXchange	PXD002870	http://www.ebi.ac.uk/pride/archive/projects/PXD002870	Peptide identification and protein inference workflow	protein-id	Sage Bionetworks	doi:10.7303/syn2289125	http://dx.doi.org/10.7303/SYN2289125	Kinetic data processing strategy	proturn-output	Sage Bionetworks	doi:10.7303/syn2289125	http://dx.doi.org/10.7303/SYN2289125	C57BL/6J	Isoproterenol	5	day	UO	UO:0000033
C57_CTRL_Heart_d07	Protein extraction and processing	Liquid chromatography-tandem mass spectrometry	67	c57_ctrl_day_7.txt	ProteomeXchange	PXD002870	http://www.ebi.ac.uk/pride/archive/projects/PXD002870	Peptide identification and protein inference workflow	protein-id	Sage Bionetworks	doi:10.7303/syn2289125	http://dx.doi.org/10.7303/SYN2289125	Kinetic data processing strategy	proturn-output	Sage Bionetworks	doi:10.7303/syn2289125	http://dx.doi.org/10.7303/SYN2289125	C57BL/6J	Control	7	day	UO	UO:0000033
C57_ISO_Heart_d07	Protein extraction and processing	Liquid chromatography-tandem mass spectrometry	69	c57_iso_day_7.txt	ProteomeXchange	PXD002870	http://www.ebi.ac.uk/pride/archive/projects/PXD002870	Peptide identification and protein inference workflow	protein-id	Sage Bionetworks	doi:10.7303/syn2289125	http://dx.doi.org/10.7303/SYN2289125	Kinetic data processing strategy	proturn-output	Sage Bionetworks	doi:10.7303/syn2289125	http://dx.doi.org/10.7303/SYN2289125	C57BL/6J	Isoproterenol	7	day	UO	UO:0000033
C57_CTRL_Heart_d10	Protein extraction and processing	Liquid chromatography-tandem mass spectrometry	71	c57_ctrl_day_10.txt	ProteomeXchange	PXD002870	http://www.ebi.ac.uk/pride/archive/projects/PXD002870	Peptide identification and protein inference workflow	protein-id	Sage Bionetworks	doi:10.7303/syn2289125	http://dx.doi.org/10.7303/SYN2289125	Kinetic data processing strategy	proturn-output	Sage Bionetworks	doi:10.7303/syn2289125	http://dx.doi.org/10.7303/SYN2289125	C57BL/6J	Control	10	day	UO	UO:0000033
C57_ISO_Heart_d10	Protein extraction and processing	Liquid chromatography-tandem mass spectrometry	73	c57_iso_day_10.txt	ProteomeXchange	PXD002870	http://www.ebi.ac.uk/pride/archive/projects/PXD002870	Peptide identification and protein inference workflow	protein-id	Sage Bionetworks	doi:10.7303/syn2289125	http://dx.doi.org/10.7303/SYN2289125	Kinetic data processing strategy	proturn-output	Sage Bionetworks	doi:10.7303/syn2289125	http://dx.doi.org/10.7303/SYN2289125	C57BL/6J	Isoproterenol	10	day	UO	UO:0000033
C57_CTRL_Heart_d14	Protein extraction and processing	Liquid chromatography-tandem mass spectrometry	75	c57_ctrl_day_14.txt	ProteomeXchange	PXD002870	http://www.ebi.ac.uk/pride/archive/projects/PXD002870	Peptide identification and protein inference workflow	protein-id	Sage Bionetworks	doi:10.7303/syn2289125	http://dx.doi.org/10.7303/SYN2289125	Kinetic data processing strategy	proturn-output	Sage Bionetworks	doi:10.7303/syn2289125	http://dx.doi.org/10.7303/SYN2289125	C57BL/6J	Control	14	day	UO	UO:0000033
C57_ISO_Heart_d14	Protein extraction and processing	Liquid chromatography-tandem mass spectrometry	77	c57_iso_day_14.txt	ProteomeXchange	PXD002870	http://www.ebi.ac.uk/pride/archive/projects/PXD002870	Peptide identification and protein inference workflow	protein-id	Sage Bionetworks	doi:10.7303/syn2289125	http://dx.doi.org/10.7303/SYN2289125	Kinetic data processing strategy	proturn-output	Sage Bionetworks	doi:10.7303/syn2289125	http://dx.doi.org/10.7303/SYN2289125	C57BL/6J	Isoproterenol	14	day	UO	UO:0000033
CEJ_CTRL_Heart_d00	Protein extraction and processing	Liquid chromatography-tandem mass spectrometry	79	cej_ctrl_day_0.txt	ProteomeXchange	PXD002870	http://www.ebi.ac.uk/pride/archive/projects/PXD002870	Peptide identification and protein inference workflow	protein-id	Sage Bionetworks	doi:10.7303/syn2289125	http://dx.doi.org/10.7303/SYN2289125	Kinetic data processing strategy	proturn-output	Sage Bionetworks	doi:10.7303/syn2289125	http://dx.doi.org/10.7303/SYN2289125	CE/J	Control	0	day	UO	UO:0000033
CEJ_CTRL_Heart_d01	Protein extraction and processing	Liquid chromatography-tandem mass spectrometry	81	cej_ctrl_day_1.txt	ProteomeXchange	PXD002870	http://www.ebi.ac.uk/pride/archive/projects/PXD002870	Peptide identification and protein inference workflow	protein-id	Sage Bionetworks	doi:10.7303/syn2289125	http://dx.doi.org/10.7303/SYN2289125	Kinetic data processing strategy	proturn-output	Sage Bionetworks	doi:10.7303/syn2289125	http://dx.doi.org/10.7303/SYN2289125	CE/J	Control	1	day	UO	UO:0000033
CEJ_ISO_Heart_d01	Protein extraction and processing	Liquid chromatography-tandem mass spectrometry	83	cej_iso_day_1.txt	ProteomeXchange	PXD002870	http://www.ebi.ac.uk/pride/archive/projects/PXD002870	Peptide identification and protein inference workflow	protein-id	Sage Bionetworks	doi:10.7303/syn2289125	http://dx.doi.org/10.7303/SYN2289125	Kinetic data processing strategy	proturn-output	Sage Bionetworks	doi:10.7303/syn2289125	http://dx.doi.org/10.7303/SYN2289125	CE/J	Isoproterenol	1	day	UO	UO:0000033
CEJ_CTRL_Heart_d03	Protein extraction and processing	Liquid chromatography-tandem mass spectrometry	85	cej_ctrl_day_3.txt	ProteomeXchange	PXD002870	http://www.ebi.ac.uk/pride/archive/projects/PXD002870	Peptide identification and protein inference workflow	protein-id	Sage Bionetworks	doi:10.7303/syn2289125	http://dx.doi.org/10.7303/SYN2289125	Kinetic data processing strategy	proturn-output	Sage Bionetworks	doi:10.7303/syn2289125	http://dx.doi.org/10.7303/SYN2289125	CE/J	Control	3	day	UO	UO:0000033
CEJ_ISO_Heart_d03	Protein extraction and processing	Liquid chromatography-tandem mass spectrometry	87	cej_iso_day_3.txt	ProteomeXchange	PXD002870	http://www.ebi.ac.uk/pride/archive/projects/PXD002870	Peptide identification and protein inference workflow	protein-id	Sage Bionetworks	doi:10.7303/syn2289125	http://dx.doi.org/10.7303/SYN2289125	Kinetic data processing strategy	proturn-output	Sage Bionetworks	doi:10.7303/syn2289125	http://dx.doi.org/10.7303/SYN2289125	CE/J	Isoproterenol	3	day	UO	UO:0000033
CEJ_CTRL_Heart_d05	Protein extraction and processing	Liquid chromatography-tandem mass spectrometry	89	cej_ctrl_day_5.txt	ProteomeXchange	PXD002870	http://www.ebi.ac.uk/pride/archive/projects/PXD002870	Peptide identification and protein inference workflow	protein-id	Sage Bionetworks	doi:10.7303/syn2289125	http://dx.doi.org/10.7303/SYN2289125	Kinetic data processing strategy	proturn-output	Sage Bionetworks	doi:10.7303/syn2289125	http://dx.doi.org/10.7303/SYN2289125	CE/J	Control	5	day	UO	UO:0000033
CEJ_ISO_Heart_d05	Protein extraction and processing	Liquid chromatography-tandem mass spectrometry	91	cej_iso_day_5.txt	ProteomeXchange	PXD002870	http://www.ebi.ac.uk/pride/archive/projects/PXD002870	Peptide identification and protein inference workflow	protein-id	Sage Bionetworks	doi:10.7303/syn2289125	http://dx.doi.org/10.7303/SYN2289125	Kinetic data processing strategy	proturn-output	Sage Bionetworks	doi:10.7303/syn2289125	http://dx.doi.org/10.7303/SYN2289125	CE/J	Isoproterenol	5	day	UO	UO:0000033
CEJ_CTRL_Heart_d07	Protein extraction and processing	Liquid chromatography-tandem mass spectrometry	93	cej_ctrl_day_7.txt	ProteomeXchange	PXD002870	http://www.ebi.ac.uk/pride/archive/projects/PXD002870	Peptide identification and protein inference workflow	protein-id	Sage Bionetworks	doi:10.7303/syn2289125	http://dx.doi.org/10.7303/SYN2289125	Kinetic data processing strategy	proturn-output	Sage Bionetworks	doi:10.7303/syn2289125	http://dx.doi.org/10.7303/SYN2289125	CE/J	Control	7	day	UO	UO:0000033
CEJ_ISO_Heart_d07	Protein extraction and processing	Liquid chromatography-tandem mass spectrometry	95	cej_iso_day_7.txt	ProteomeXchange	PXD002870	http://www.ebi.ac.uk/pride/archive/projects/PXD002870	Peptide identification and protein inference workflow	protein-id	Sage Bionetworks	doi:10.7303/syn2289125	http://dx.doi.org/10.7303/SYN2289125	Kinetic data processing strategy	proturn-output	Sage Bionetworks	doi:10.7303/syn2289125	http://dx.doi.org/10.7303/SYN2289125	CE/J	Isoproterenol	7	day	UO	UO:0000033
CEJ_CTRL_Heart_d10	Protein extraction and processing	Liquid chromatography-tandem mass spectrometry	97	cej_ctrl_day_10.txt	ProteomeXchange	PXD002870	http://www.ebi.ac.uk/pride/archive/projects/PXD002870	Peptide identification and protein inference workflow	protein-id	Sage Bionetworks	doi:10.7303/syn2289125	http://dx.doi.org/10.7303/SYN2289125	Kinetic data processing strategy	proturn-output	Sage Bionetworks	doi:10.7303/syn2289125	http://dx.doi.org/10.7303/SYN2289125	CE/J	Control	10	day	UO	UO:0000033
CEJ_ISO_Heart_d10	Protein extraction and processing	Liquid chromatography-tandem mass spectrometry	99	cej_iso_day_10.txt	ProteomeXchange	PXD002870	http://www.ebi.ac.uk/pride/archive/projects/PXD002870	Peptide identification and protein inference workflow	protein-id	Sage Bionetworks	doi:10.7303/syn2289125	http://dx.doi.org/10.7303/SYN2289125	Kinetic data processing strategy	proturn-output	Sage Bionetworks	doi:10.7303/syn2289125	http://dx.doi.org/10.7303/SYN2289125	CE/J	Isoproterenol	10	day	UO	UO:0000033
CEJ_CTRL_Heart_d14	Protein extraction and processing	Liquid chromatography-tandem mass spectrometry	101	cej_ctrl_day_14.txt	ProteomeXchange	PXD002870	http://www.ebi.ac.uk/pride/archive/projects/PXD002870	Peptide identification and protein inference workflow	protein-id	Sage Bionetworks	doi:10.7303/syn2289125	http://dx.doi.org/10.7303/SYN2289125	Kinetic data processing strategy	proturn-output	Sage Bionetworks	doi:10.7303/syn2289125	http://dx.doi.org/10.7303/SYN2289125	CE/J	Control	14	day	UO	UO:0000033
CEJ_ISO_Heart_d14	Protein extraction and processing	Liquid chromatography-tandem mass spectrometry	103	cej_iso_day_14.txt	ProteomeXchange	PXD002870	http://www.ebi.ac.uk/pride/archive/projects/PXD002870	Peptide identification and protein inference workflow	protein-id	Sage Bionetworks	doi:10.7303/syn2289125	http://dx.doi.org/10.7303/SYN2289125	Kinetic data processing strategy	proturn-output	Sage Bionetworks	doi:10.7303/syn2289125	http://dx.doi.org/10.7303/SYN2289125	CE/J	Isoproterenol	14	day	UO	UO:0000033
DBA_CTRL_Heart_d00	Protein extraction and processing	Liquid chromatography-tandem mass spectrometry	105	dba_ctrl_day_0.txt	ProteomeXchange	PXD002870	http://www.ebi.ac.uk/pride/archive/projects/PXD002870	Peptide identification and protein inference workflow	protein-id	Sage Bionetworks	doi:10.7303/syn2289125	http://dx.doi.org/10.7303/SYN2289125	Kinetic data processing strategy	proturn-output	Sage Bionetworks	doi:10.7303/syn2289125	http://dx.doi.org/10.7303/SYN2289125	DBA/2J	Control	0	day	UO	UO:0000033
DBA_CTRL_Heart_d01	Protein extraction and processing	Liquid chromatography-tandem mass spectrometry	107	dba_ctrl_day_1.txt	ProteomeXchange	PXD002870	http://www.ebi.ac.uk/pride/archive/projects/PXD002870	Peptide identification and protein inference workflow	protein-id	Sage Bionetworks	doi:10.7303/syn2289125	http://dx.doi.org/10.7303/SYN2289125	Kinetic data processing strategy	proturn-output	Sage Bionetworks	doi:10.7303/syn2289125	http://dx.doi.org/10.7303/SYN2289125	DBA/2J	Control	1	day	UO	UO:0000033
DBA_ISO_Heart_d01	Protein extraction and processing	Liquid chromatography-tandem mass spectrometry	109	dba_iso_day_1.txt	ProteomeXchange	PXD002870	http://www.ebi.ac.uk/pride/archive/projects/PXD002870	Peptide identification and protein inference workflow	protein-id	Sage Bionetworks	doi:10.7303/syn2289125	http://dx.doi.org/10.7303/SYN2289125	Kinetic data processing strategy	proturn-output	Sage Bionetworks	doi:10.7303/syn2289125	http://dx.doi.org/10.7303/SYN2289125	DBA/2J	Isoproterenol	1	day	UO	UO:0000033
DBA_CTRL_Heart_d03	Protein extraction and processing	Liquid chromatography-tandem mass spectrometry	111	dba_ctrl_day_3.txt	ProteomeXchange	PXD002870	http://www.ebi.ac.uk/pride/archive/projects/PXD002870	Peptide identification and protein inference workflow	protein-id	Sage Bionetworks	doi:10.7303/syn2289125	http://dx.doi.org/10.7303/SYN2289125	Kinetic data processing strategy	proturn-output	Sage Bionetworks	doi:10.7303/syn2289125	http://dx.doi.org/10.7303/SYN2289125	DBA/2J	Control	3	day	UO	UO:0000033
DBA_ISO_Heart_d03	Protein extraction and processing	Liquid chromatography-tandem mass spectrometry	113	dba_iso_day_3.txt	ProteomeXchange	PXD002870	http://www.ebi.ac.uk/pride/archive/projects/PXD002870	Peptide identification and protein inference workflow	protein-id	Sage Bionetworks	doi:10.7303/syn2289125	http://dx.doi.org/10.7303/SYN2289125	Kinetic data processing strategy	proturn-output	Sage Bionetworks	doi:10.7303/syn2289125	http://dx.doi.org/10.7303/SYN2289125	DBA/2J	Isoproterenol	3	day	UO	UO:0000033
DBA_CTRL_Heart_d05	Protein extraction and processing	Liquid chromatography-tandem mass spectrometry	115	dba_ctrl_day_5.txt	ProteomeXchange	PXD002870	http://www.ebi.ac.uk/pride/archive/projects/PXD002870	Peptide identification and protein inference workflow	protein-id	Sage Bionetworks	doi:10.7303/syn2289125	http://dx.doi.org/10.7303/SYN2289125	Kinetic data processing strategy	proturn-output	Sage Bionetworks	doi:10.7303/syn2289125	http://dx.doi.org/10.7303/SYN2289125	DBA/2J	Control	5	day	UO	UO:0000033
DBA_ISO_Heart_d05	Protein extraction and processing	Liquid chromatography-tandem mass spectrometry	117	dba_iso_day_5.txt	ProteomeXchange	PXD002870	http://www.ebi.ac.uk/pride/archive/projects/PXD002870	Peptide identification and protein inference workflow	protein-id	Sage Bionetworks	doi:10.7303/syn2289125	http://dx.doi.org/10.7303/SYN2289125	Kinetic data processing strategy	proturn-output	Sage Bionetworks	doi:10.7303/syn2289125	http://dx.doi.org/10.7303/SYN2289125	DBA/2J	Isoproterenol	5	day	UO	UO:0000033
DBA_CTRL_Heart_d07	Protein extraction and processing	Liquid chromatography-tandem mass spectrometry	119	dba_ctrl_day_7.txt	ProteomeXchange	PXD002870	http://www.ebi.ac.uk/pride/archive/projects/PXD002870	Peptide identification and protein inference workflow	protein-id	Sage Bionetworks	doi:10.7303/syn2289125	http://dx.doi.org/10.7303/SYN2289125	Kinetic data processing strategy	proturn-output	Sage Bionetworks	doi:10.7303/syn2289125	http://dx.doi.org/10.7303/SYN2289125	DBA/2J	Control	7	day	UO	UO:0000033
DBA_ISO_Heart_d07	Protein extraction and processing	Liquid chromatography-tandem mass spectrometry	121	dba_iso_day_7.txt	ProteomeXchange	PXD002870	http://www.ebi.ac.uk/pride/archive/projects/PXD002870	Peptide identification and protein inference workflow	protein-id	Sage Bionetworks	doi:10.7303/syn2289125	http://dx.doi.org/10.7303/SYN2289125	Kinetic data processing strategy	proturn-output	Sage Bionetworks	doi:10.7303/syn2289125	http://dx.doi.org/10.7303/SYN2289125	DBA/2J	Isoproterenol	7	day	UO	UO:0000033
DBA_CTRL_Heart_d10	Protein extraction and processing	Liquid chromatography-tandem mass spectrometry	123	dba_ctrl_day_10.txt	ProteomeXchange	PXD002870	http://www.ebi.ac.uk/pride/archive/projects/PXD002870	Peptide identification and protein inference workflow	protein-id	Sage Bionetworks	doi:10.7303/syn2289125	http://dx.doi.org/10.7303/SYN2289125	Kinetic data processing strategy	proturn-output	Sage Bionetworks	doi:10.7303/syn2289125	http://dx.doi.org/10.7303/SYN2289125	DBA/2J	Control	10	day	UO	UO:0000033
DBA_ISO_Heart_d10	Protein extraction and processing	Liquid chromatography-tandem mass spectrometry	125	dba_iso_day_10.txt	ProteomeXchange	PXD002870	http://www.ebi.ac.uk/pride/archive/projects/PXD002870	Peptide identification and protein inference workflow	protein-id	Sage Bionetworks	doi:10.7303/syn2289125	http://dx.doi.org/10.7303/SYN2289125	Kinetic data processing strategy	proturn-output	Sage Bionetworks	doi:10.7303/syn2289125	http://dx.doi.org/10.7303/SYN2289125	DBA/2J	Isoproterenol	10	day	UO	UO:0000033
DBA_CTRL_Heart_d14	Protein extraction and processing	Liquid chromatography-tandem mass spectrometry	127	dba_ctrl_day_14.txt	ProteomeXchange	PXD002870	http://www.ebi.ac.uk/pride/archive/projects/PXD002870	Peptide identification and protein inference workflow	protein-id	Sage Bionetworks	doi:10.7303/syn2289125	http://dx.doi.org/10.7303/SYN2289125	Kinetic data processing strategy	proturn-output	Sage Bionetworks	doi:10.7303/syn2289125	http://dx.doi.org/10.7303/SYN2289125	DBA/2J	Control	14	day	UO	UO:0000033
DBA_ISO_Heart_d14	Protein extraction and processing	Liquid chromatography-tandem mass spectrometry	129	dba_iso_day_14.txt	ProteomeXchange	PXD002870	http://www.ebi.ac.uk/pride/archive/projects/PXD002870	Peptide identification and protein inference workflow	protein-id	Sage Bionetworks	doi:10.7303/syn2289125	http://dx.doi.org/10.7303/SYN2289125	Kinetic data processing strategy	proturn-output	Sage Bionetworks	doi:10.7303/syn2289125	http://dx.doi.org/10.7303/SYN2289125	DBA/2J	Isoproterenol	14	day	UO	UO:0000033
FVB_CTRL_Heart_d00	Protein extraction and processing	Liquid chromatography-tandem mass spectrometry	131	fvb_ctrl_day_0.txt	ProteomeXchange	PXD002870	http://www.ebi.ac.uk/pride/archive/projects/PXD002870	Peptide identification and protein inference workflow	protein-id	Sage Bionetworks	doi:10.7303/syn2289125	http://dx.doi.org/10.7303/SYN2289125	Kinetic data processing strategy	proturn-output	Sage Bionetworks	doi:10.7303/syn2289125	http://dx.doi.org/10.7303/SYN2289125	FVB/NJ	Control	0	day	UO	UO:0000033
FVB_CTRL_Heart_d01	Protein extraction and processing	Liquid chromatography-tandem mass spectrometry	133	fvb_ctrl_day_1.txt	ProteomeXchange	PXD002870	http://www.ebi.ac.uk/pride/archive/projects/PXD002870	Peptide identification and protein inference workflow	protein-id	Sage Bionetworks	doi:10.7303/syn2289125	http://dx.doi.org/10.7303/SYN2289125	Kinetic data processing strategy	proturn-output	Sage Bionetworks	doi:10.7303/syn2289125	http://dx.doi.org/10.7303/SYN2289125	FVB/NJ	Control	1	day	UO	UO:0000033
FVB_ISO_Heart_d01	Protein extraction and processing	Liquid chromatography-tandem mass spectrometry	135	fvb_iso_day_1.txt	ProteomeXchange	PXD002870	http://www.ebi.ac.uk/pride/archive/projects/PXD002870	Peptide identification and protein inference workflow	protein-id	Sage Bionetworks	doi:10.7303/syn2289125	http://dx.doi.org/10.7303/SYN2289125	Kinetic data processing strategy	proturn-output	Sage Bionetworks	doi:10.7303/syn2289125	http://dx.doi.org/10.7303/SYN2289125	FVB/NJ	Isoproterenol	1	day	UO	UO:0000033
FVB_CTRL_Heart_d03	Protein extraction and processing	Liquid chromatography-tandem mass spectrometry	137	fvb_ctrl_day_3.txt	ProteomeXchange	PXD002870	http://www.ebi.ac.uk/pride/archive/projects/PXD002870	Peptide identification and protein inference workflow	protein-id	Sage Bionetworks	doi:10.7303/syn2289125	http://dx.doi.org/10.7303/SYN2289125	Kinetic data processing strategy	proturn-output	Sage Bionetworks	doi:10.7303/syn2289125	http://dx.doi.org/10.7303/SYN2289125	FVB/NJ	Control	3	day	UO	UO:0000033
FVB_ISO_Heart_d03	Protein extraction and processing	Liquid chromatography-tandem mass spectrometry	139	fvb_iso_day_3.txt	ProteomeXchange	PXD002870	http://www.ebi.ac.uk/pride/archive/projects/PXD002870	Peptide identification and protein inference workflow	protein-id	Sage Bionetworks	doi:10.7303/syn2289125	http://dx.doi.org/10.7303/SYN2289125	Kinetic data processing strategy	proturn-output	Sage Bionetworks	doi:10.7303/syn2289125	http://dx.doi.org/10.7303/SYN2289125	FVB/NJ	Isoproterenol	3	day	UO	UO:0000033
FVB_CTRL_Heart_d05	Protein extraction and processing	Liquid chromatography-tandem mass spectrometry	141	fvb_ctrl_day_5.txt	ProteomeXchange	PXD002870	http://www.ebi.ac.uk/pride/archive/projects/PXD002870	Peptide identification and protein inference workflow	protein-id	Sage Bionetworks	doi:10.7303/syn2289125	http://dx.doi.org/10.7303/SYN2289125	Kinetic data processing strategy	proturn-output	Sage Bionetworks	doi:10.7303/syn2289125	http://dx.doi.org/10.7303/SYN2289125	FVB/NJ	Control	5	day	UO	UO:0000033
FVB_ISO_Heart_d05	Protein extraction and processing	Liquid chromatography-tandem mass spectrometry	143	fvb_iso_day_5.txt	ProteomeXchange	PXD002870	http://www.ebi.ac.uk/pride/archive/projects/PXD002870	Peptide identification and protein inference workflow	protein-id	Sage Bionetworks	doi:10.7303/syn2289125	http://dx.doi.org/10.7303/SYN2289125	Kinetic data processing strategy	proturn-output	Sage Bionetworks	doi:10.7303/syn2289125	http://dx.doi.org/10.7303/SYN2289125	FVB/NJ	Isoproterenol	5	day	UO	UO:0000033
FVB_CTRL_Heart_d07	Protein extraction and processing	Liquid chromatography-tandem mass spectrometry	145	fvb_ctrl_day_7.txt	ProteomeXchange	PXD002870	http://www.ebi.ac.uk/pride/archive/projects/PXD002870	Peptide identification and protein inference workflow	protein-id	Sage Bionetworks	doi:10.7303/syn2289125	http://dx.doi.org/10.7303/SYN2289125	Kinetic data processing strategy	proturn-output	Sage Bionetworks	doi:10.7303/syn2289125	http://dx.doi.org/10.7303/SYN2289125	FVB/NJ	Control	7	day	UO	UO:0000033
FVB_ISO_Heart_d07	Protein extraction and processing	Liquid chromatography-tandem mass spectrometry	147	fvb_iso_day_7.txt	ProteomeXchange	PXD002870	http://www.ebi.ac.uk/pride/archive/projects/PXD002870	Peptide identification and protein inference workflow	protein-id	Sage Bionetworks	doi:10.7303/syn2289125	http://dx.doi.org/10.7303/SYN2289125	Kinetic data processing strategy	proturn-output	Sage Bionetworks	doi:10.7303/syn2289125	http://dx.doi.org/10.7303/SYN2289125	FVB/NJ	Isoproterenol	7	day	UO	UO:0000033
FVB_CTRL_Heart_d10	Protein extraction and processing	Liquid chromatography-tandem mass spectrometry	149	fvb_ctrl_day_10.txt	ProteomeXchange	PXD002870	http://www.ebi.ac.uk/pride/archive/projects/PXD002870	Peptide identification and protein inference workflow	protein-id	Sage Bionetworks	doi:10.7303/syn2289125	http://dx.doi.org/10.7303/SYN2289125	Kinetic data processing strategy	proturn-output	Sage Bionetworks	doi:10.7303/syn2289125	http://dx.doi.org/10.7303/SYN2289125	FVB/NJ	Control	10	day	UO	UO:0000033
FVB_ISO_Heart_d10	Protein extraction and processing	Liquid chromatography-tandem mass spectrometry	151	fvb_iso_day_10.txt	ProteomeXchange	PXD002870	http://www.ebi.ac.uk/pride/archive/projects/PXD002870	Peptide identification and protein inference workflow	protein-id	Sage Bionetworks	doi:10.7303/syn2289125	http://dx.doi.org/10.7303/SYN2289125	Kinetic data processing strategy	proturn-output	Sage Bionetworks	doi:10.7303/syn2289125	http://dx.doi.org/10.7303/SYN2289125	FVB/NJ	Isoproterenol	10	day	UO	UO:0000033
FVB_CTRL_Heart_d14	Protein extraction and processing	Liquid chromatography-tandem mass spectrometry	153	fvb_ctrl_day_14.txt	ProteomeXchange	PXD002870	http://www.ebi.ac.uk/pride/archive/projects/PXD002870	Peptide identification and protein inference workflow	protein-id	Sage Bionetworks	doi:10.7303/syn2289125	http://dx.doi.org/10.7303/SYN2289125	Kinetic data processing strategy	proturn-output	Sage Bionetworks	doi:10.7303/syn2289125	http://dx.doi.org/10.7303/SYN2289125	FVB/NJ	Control	14	day	UO	UO:0000033
FVB_ISO_Heart_d14	Protein extraction and processing	Liquid chromatography-tandem mass spectrometry	155	fvb_iso_day_14.txt	ProteomeXchange	PXD002870	http://www.ebi.ac.uk/pride/archive/projects/PXD002870	Peptide identification and protein inference workflow	protein-id	Sage Bionetworks	doi:10.7303/syn2289125	http://dx.doi.org/10.7303/SYN2289125	Kinetic data processing strategy	proturn-output	Sage Bionetworks	doi:10.7303/syn2289125	http://dx.doi.org/10.7303/SYN2289125	FVB/NJ	Isoproterenol	14	day	UO	UO:0000033
AJ_CTRL_Plasma_d00		Gas chromatography-mass spectrometry	2	hmdp-gcms.txt	Sage Bionetworks	doi:10.7303/syn4847184.2	http://dx.doi.org/10.7303/SYN4847184.2	Peptide identification and protein inference workflow	protein-id	Sage Bionetworks	doi:10.7303/syn2289125	http://dx.doi.org/10.7303/SYN2289125	Kinetic data processing strategy	proturn-output	Sage Bionetworks	doi:10.7303/syn2289125	http://dx.doi.org/10.7303/SYN2289125	A/J	Control	0	day	UO	UO:0000033
AJ_CTRL_Plasma_d01		Gas chromatography-mass spectrometry	4	hmdp-gcms.txt	Sage Bionetworks	doi:10.7303/syn4847184.2	http://dx.doi.org/10.7303/SYN4847184.2	Peptide identification and protein inference workflow	protein-id	Sage Bionetworks	doi:10.7303/syn2289125	http://dx.doi.org/10.7303/SYN2289125	Kinetic data processing strategy	proturn-output	Sage Bionetworks	doi:10.7303/syn2289125	http://dx.doi.org/10.7303/SYN2289125	A/J	Control	1	day	UO	UO:0000033
AJ_ISO_Plasma_d01		Gas chromatography-mass spectrometry	6	hmdp-gcms.txt	Sage Bionetworks	doi:10.7303/syn4847184.2	http://dx.doi.org/10.7303/SYN4847184.2	Peptide identification and protein inference workflow	protein-id	Sage Bionetworks	doi:10.7303/syn2289125	http://dx.doi.org/10.7303/SYN2289125	Kinetic data processing strategy	proturn-output	Sage Bionetworks	doi:10.7303/syn2289125	http://dx.doi.org/10.7303/SYN2289125	A/J	Isoproterenol	1	day	UO	UO:0000033
AJ_CTRL_Plasma_d03		Gas chromatography-mass spectrometry	8	hmdp-gcms.txt	Sage Bionetworks	doi:10.7303/syn4847184.2	http://dx.doi.org/10.7303/SYN4847184.2	Peptide identification and protein inference workflow	protein-id	Sage Bionetworks	doi:10.7303/syn2289125	http://dx.doi.org/10.7303/SYN2289125	Kinetic data processing strategy	proturn-output	Sage Bionetworks	doi:10.7303/syn2289125	http://dx.doi.org/10.7303/SYN2289125	A/J	Control	3	day	UO	UO:0000033
AJ_ISO_Plasma_d03		Gas chromatography-mass spectrometry	10	hmdp-gcms.txt	Sage Bionetworks	doi:10.7303/syn4847184.2	http://dx.doi.org/10.7303/SYN4847184.2	Peptide identification and protein inference workflow	protein-id	Sage Bionetworks	doi:10.7303/syn2289125	http://dx.doi.org/10.7303/SYN2289125	Kinetic data processing strategy	proturn-output	Sage Bionetworks	doi:10.7303/syn2289125	http://dx.doi.org/10.7303/SYN2289125	A/J	Isoproterenol	3	day	UO	UO:0000033
AJ_CTRL_Plasma_d05		Gas chromatography-mass spectrometry	12	hmdp-gcms.txt	Sage Bionetworks	doi:10.7303/syn4847184.2	http://dx.doi.org/10.7303/SYN4847184.2	Peptide identification and protein inference workflow	protein-id	Sage Bionetworks	doi:10.7303/syn2289125	http://dx.doi.org/10.7303/SYN2289125	Kinetic data processing strategy	proturn-output	Sage Bionetworks	doi:10.7303/syn2289125	http://dx.doi.org/10.7303/SYN2289125	A/J	Control	5	day	UO	UO:0000033
AJ_ISO_Plasma_d05		Gas chromatography-mass spectrometry	14	hmdp-gcms.txt	Sage Bionetworks	doi:10.7303/syn4847184.2	http://dx.doi.org/10.7303/SYN4847184.2	Peptide identification and protein inference workflow	protein-id	Sage Bionetworks	doi:10.7303/syn2289125	http://dx.doi.org/10.7303/SYN2289125	Kinetic data processing strategy	proturn-output	Sage Bionetworks	doi:10.7303/syn2289125	http://dx.doi.org/10.7303/SYN2289125	A/J	Isoproterenol	5	day	UO	UO:0000033
AJ_CTRL_Plasma_d07		Gas chromatography-mass spectrometry	16	hmdp-gcms.txt	Sage Bionetworks	doi:10.7303/syn4847184.2	http://dx.doi.org/10.7303/SYN4847184.2	Peptide identification and protein inference workflow	protein-id	Sage Bionetworks	doi:10.7303/syn2289125	http://dx.doi.org/10.7303/SYN2289125	Kinetic data processing strategy	proturn-output	Sage Bionetworks	doi:10.7303/syn2289125	http://dx.doi.org/10.7303/SYN2289125	A/J	Control	7	day	UO	UO:0000033
AJ_ISO_Plasma_d07		Gas chromatography-mass spectrometry	18	hmdp-gcms.txt	Sage Bionetworks	doi:10.7303/syn4847184.2	http://dx.doi.org/10.7303/SYN4847184.2	Peptide identification and protein inference workflow	protein-id	Sage Bionetworks	doi:10.7303/syn2289125	http://dx.doi.org/10.7303/SYN2289125	Kinetic data processing strategy	proturn-output	Sage Bionetworks	doi:10.7303/syn2289125	http://dx.doi.org/10.7303/SYN2289125	A/J	Isoproterenol	7	day	UO	UO:0000033
AJ_CTRL_Plasma_d10		Gas chromatography-mass spectrometry	20	hmdp-gcms.txt	Sage Bionetworks	doi:10.7303/syn4847184.2	http://dx.doi.org/10.7303/SYN4847184.2	Peptide identification and protein inference workflow	protein-id	Sage Bionetworks	doi:10.7303/syn2289125	http://dx.doi.org/10.7303/SYN2289125	Kinetic data processing strategy	proturn-output	Sage Bionetworks	doi:10.7303/syn2289125	http://dx.doi.org/10.7303/SYN2289125	A/J	Control	10	day	UO	UO:0000033
AJ_ISO_Plasma_d10		Gas chromatography-mass spectrometry	22	hmdp-gcms.txt	Sage Bionetworks	doi:10.7303/syn4847184.2	http://dx.doi.org/10.7303/SYN4847184.2	Peptide identification and protein inference workflow	protein-id	Sage Bionetworks	doi:10.7303/syn2289125	http://dx.doi.org/10.7303/SYN2289125	Kinetic data processing strategy	proturn-output	Sage Bionetworks	doi:10.7303/syn2289125	http://dx.doi.org/10.7303/SYN2289125	A/J	Isoproterenol	10	day	UO	UO:0000033
AJ_CTRL_Plasma_d14		Gas chromatography-mass spectrometry	24	hmdp-gcms.txt	Sage Bionetworks	doi:10.7303/syn4847184.2	http://dx.doi.org/10.7303/SYN4847184.2	Peptide identification and protein inference workflow	protein-id	Sage Bionetworks	doi:10.7303/syn2289125	http://dx.doi.org/10.7303/SYN2289125	Kinetic data processing strategy	proturn-output	Sage Bionetworks	doi:10.7303/syn2289125	http://dx.doi.org/10.7303/SYN2289125	A/J	Control	14	day	UO	UO:0000033
AJ_ISO_Plasma_d14		Gas chromatography-mass spectrometry	26	hmdp-gcms.txt	Sage Bionetworks	doi:10.7303/syn4847184.2	http://dx.doi.org/10.7303/SYN4847184.2	Peptide identification and protein inference workflow	protein-id	Sage Bionetworks	doi:10.7303/syn2289125	http://dx.doi.org/10.7303/SYN2289125	Kinetic data processing strategy	proturn-output	Sage Bionetworks	doi:10.7303/syn2289125	http://dx.doi.org/10.7303/SYN2289125	A/J	Isoproterenol	14	day	UO	UO:0000033
BALB_CTRL_Plasma_d00		Gas chromatography-mass spectrometry	28	hmdp-gcms.txt	Sage Bionetworks	doi:10.7303/syn4847184.2	http://dx.doi.org/10.7303/SYN4847184.2	Peptide identification and protein inference workflow	protein-id	Sage Bionetworks	doi:10.7303/syn2289125	http://dx.doi.org/10.7303/SYN2289125	Kinetic data processing strategy	proturn-output	Sage Bionetworks	doi:10.7303/syn2289125	http://dx.doi.org/10.7303/SYN2289125	BALB/cJ	Control	0	day	UO	UO:0000033
BALB_CTRL_Plasma_d01		Gas chromatography-mass spectrometry	30	hmdp-gcms.txt	Sage Bionetworks	doi:10.7303/syn4847184.2	http://dx.doi.org/10.7303/SYN4847184.2	Peptide identification and protein inference workflow	protein-id	Sage Bionetworks	doi:10.7303/syn2289125	http://dx.doi.org/10.7303/SYN2289125	Kinetic data processing strategy	proturn-output	Sage Bionetworks	doi:10.7303/syn2289125	http://dx.doi.org/10.7303/SYN2289125	BALB/cJ	Control	1	day	UO	UO:0000033
BALB_ISO_Plasma_d01		Gas chromatography-mass spectrometry	32	hmdp-gcms.txt	Sage Bionetworks	doi:10.7303/syn4847184.2	http://dx.doi.org/10.7303/SYN4847184.2	Peptide identification and protein inference workflow	protein-id	Sage Bionetworks	doi:10.7303/syn2289125	http://dx.doi.org/10.7303/SYN2289125	Kinetic data processing strategy	proturn-output	Sage Bionetworks	doi:10.7303/syn2289125	http://dx.doi.org/10.7303/SYN2289125	BALB/cJ	Isoproterenol	1	day	UO	UO:0000033
BALB_CTRL_Plasma_d03		Gas chromatography-mass spectrometry	34	hmdp-gcms.txt	Sage Bionetworks	doi:10.7303/syn4847184.2	http://dx.doi.org/10.7303/SYN4847184.2	Peptide identification and protein inference workflow	protein-id	Sage Bionetworks	doi:10.7303/syn2289125	http://dx.doi.org/10.7303/SYN2289125	Kinetic data processing strategy	proturn-output	Sage Bionetworks	doi:10.7303/syn2289125	http://dx.doi.org/10.7303/SYN2289125	BALB/cJ	Control	3	day	UO	UO:0000033
BALB_ISO_Plasma_d03		Gas chromatography-mass spectrometry	36	hmdp-gcms.txt	Sage Bionetworks	doi:10.7303/syn4847184.2	http://dx.doi.org/10.7303/SYN4847184.2	Peptide identification and protein inference workflow	protein-id	Sage Bionetworks	doi:10.7303/syn2289125	http://dx.doi.org/10.7303/SYN2289125	Kinetic data processing strategy	proturn-output	Sage Bionetworks	doi:10.7303/syn2289125	http://dx.doi.org/10.7303/SYN2289125	BALB/cJ	Isoproterenol	3	day	UO	UO:0000033
BALB_CTRL_Plasma_d05		Gas chromatography-mass spectrometry	38	hmdp-gcms.txt	Sage Bionetworks	doi:10.7303/syn4847184.2	http://dx.doi.org/10.7303/SYN4847184.2	Peptide identification and protein inference workflow	protein-id	Sage Bionetworks	doi:10.7303/syn2289125	http://dx.doi.org/10.7303/SYN2289125	Kinetic data processing strategy	proturn-output	Sage Bionetworks	doi:10.7303/syn2289125	http://dx.doi.org/10.7303/SYN2289125	BALB/cJ	Control	5	day	UO	UO:0000033
BALB_ISO_Plasma_d05		Gas chromatography-mass spectrometry	40	hmdp-gcms.txt	Sage Bionetworks	doi:10.7303/syn4847184.2	http://dx.doi.org/10.7303/SYN4847184.2	Peptide identification and protein inference workflow	protein-id	Sage Bionetworks	doi:10.7303/syn2289125	http://dx.doi.org/10.7303/SYN2289125	Kinetic data processing strategy	proturn-output	Sage Bionetworks	doi:10.7303/syn2289125	http://dx.doi.org/10.7303/SYN2289125	BALB/cJ	Isoproterenol	5	day	UO	UO:0000033
BALB_CTRL_Plasma_d07		Gas chromatography-mass spectrometry	42	hmdp-gcms.txt	Sage Bionetworks	doi:10.7303/syn4847184.2	http://dx.doi.org/10.7303/SYN4847184.2	Peptide identification and protein inference workflow	protein-id	Sage Bionetworks	doi:10.7303/syn2289125	http://dx.doi.org/10.7303/SYN2289125	Kinetic data processing strategy	proturn-output	Sage Bionetworks	doi:10.7303/syn2289125	http://dx.doi.org/10.7303/SYN2289125	BALB/cJ	Control	7	day	UO	UO:0000033
BALB_ISO_Plasma_d07		Gas chromatography-mass spectrometry	44	hmdp-gcms.txt	Sage Bionetworks	doi:10.7303/syn4847184.2	http://dx.doi.org/10.7303/SYN4847184.2	Peptide identification and protein inference workflow	protein-id	Sage Bionetworks	doi:10.7303/syn2289125	http://dx.doi.org/10.7303/SYN2289125	Kinetic data processing strategy	proturn-output	Sage Bionetworks	doi:10.7303/syn2289125	http://dx.doi.org/10.7303/SYN2289125	BALB/cJ	Isoproterenol	7	day	UO	UO:0000033
BALB_CTRL_Plasma_d10		Gas chromatography-mass spectrometry	46	hmdp-gcms.txt	Sage Bionetworks	doi:10.7303/syn4847184.2	http://dx.doi.org/10.7303/SYN4847184.2	Peptide identification and protein inference workflow	protein-id	Sage Bionetworks	doi:10.7303/syn2289125	http://dx.doi.org/10.7303/SYN2289125	Kinetic data processing strategy	proturn-output	Sage Bionetworks	doi:10.7303/syn2289125	http://dx.doi.org/10.7303/SYN2289125	BALB/cJ	Control	10	day	UO	UO:0000033
BALB_ISO_Plasma_d10		Gas chromatography-mass spectrometry	48	hmdp-gcms.txt	Sage Bionetworks	doi:10.7303/syn4847184.2	http://dx.doi.org/10.7303/SYN4847184.2	Peptide identification and protein inference workflow	protein-id	Sage Bionetworks	doi:10.7303/syn2289125	http://dx.doi.org/10.7303/SYN2289125	Kinetic data processing strategy	proturn-output	Sage Bionetworks	doi:10.7303/syn2289125	http://dx.doi.org/10.7303/SYN2289125	BALB/cJ	Isoproterenol	10	day	UO	UO:0000033
BALB_CTRL_Plasma_d14		Gas chromatography-mass spectrometry	50	hmdp-gcms.txt	Sage Bionetworks	doi:10.7303/syn4847184.2	http://dx.doi.org/10.7303/SYN4847184.2	Peptide identification and protein inference workflow	protein-id	Sage Bionetworks	doi:10.7303/syn2289125	http://dx.doi.org/10.7303/SYN2289125	Kinetic data processing strategy	proturn-output	Sage Bionetworks	doi:10.7303/syn2289125	http://dx.doi.org/10.7303/SYN2289125	BALB/cJ	Control	14	day	UO	UO:0000033
BALB_ISO_Plasma_d14		Gas chromatography-mass spectrometry	52	hmdp-gcms.txt	Sage Bionetworks	doi:10.7303/syn4847184.2	http://dx.doi.org/10.7303/SYN4847184.2	Peptide identification and protein inference workflow	protein-id	Sage Bionetworks	doi:10.7303/syn2289125	http://dx.doi.org/10.7303/SYN2289125	Kinetic data processing strategy	proturn-output	Sage Bionetworks	doi:10.7303/syn2289125	http://dx.doi.org/10.7303/SYN2289125	BALB/cJ	Isoproterenol	14	day	UO	UO:0000033
C57_CTRL_Plasma_d00		Gas chromatography-mass spectrometry	54	hmdp-gcms.txt	Sage Bionetworks	doi:10.7303/syn4847184.2	http://dx.doi.org/10.7303/SYN4847184.2	Peptide identification and protein inference workflow	protein-id	Sage Bionetworks	doi:10.7303/syn2289125	http://dx.doi.org/10.7303/SYN2289125	Kinetic data processing strategy	proturn-output	Sage Bionetworks	doi:10.7303/syn2289125	http://dx.doi.org/10.7303/SYN2289125	C57BL/6J	Control	0	day	UO	UO:0000033
C57_CTRL_Plasma_d01		Gas chromatography-mass spectrometry	56	hmdp-gcms.txt	Sage Bionetworks	doi:10.7303/syn4847184.2	http://dx.doi.org/10.7303/SYN4847184.2	Peptide identification and protein inference workflow	protein-id	Sage Bionetworks	doi:10.7303/syn2289125	http://dx.doi.org/10.7303/SYN2289125	Kinetic data processing strategy	proturn-output	Sage Bionetworks	doi:10.7303/syn2289125	http://dx.doi.org/10.7303/SYN2289125	C57BL/6J	Control	1	day	UO	UO:0000033
C57_ISO_Plasma_d01		Gas chromatography-mass spectrometry	58	hmdp-gcms.txt	Sage Bionetworks	doi:10.7303/syn4847184.2	http://dx.doi.org/10.7303/SYN4847184.2	Peptide identification and protein inference workflow	protein-id	Sage Bionetworks	doi:10.7303/syn2289125	http://dx.doi.org/10.7303/SYN2289125	Kinetic data processing strategy	proturn-output	Sage Bionetworks	doi:10.7303/syn2289125	http://dx.doi.org/10.7303/SYN2289125	C57BL/6J	Isoproterenol	1	day	UO	UO:0000033
C57_CTRL_Plasma_d03		Gas chromatography-mass spectrometry	60	hmdp-gcms.txt	Sage Bionetworks	doi:10.7303/syn4847184.2	http://dx.doi.org/10.7303/SYN4847184.2	Peptide identification and protein inference workflow	protein-id	Sage Bionetworks	doi:10.7303/syn2289125	http://dx.doi.org/10.7303/SYN2289125	Kinetic data processing strategy	proturn-output	Sage Bionetworks	doi:10.7303/syn2289125	http://dx.doi.org/10.7303/SYN2289125	C57BL/6J	Control	3	day	UO	UO:0000033
C57_ISO_Plasma_d03		Gas chromatography-mass spectrometry	62	hmdp-gcms.txt	Sage Bionetworks	doi:10.7303/syn4847184.2	http://dx.doi.org/10.7303/SYN4847184.2	Peptide identification and protein inference workflow	protein-id	Sage Bionetworks	doi:10.7303/syn2289125	http://dx.doi.org/10.7303/SYN2289125	Kinetic data processing strategy	proturn-output	Sage Bionetworks	doi:10.7303/syn2289125	http://dx.doi.org/10.7303/SYN2289125	C57BL/6J	Isoproterenol	3	day	UO	UO:0000033
C57_CTRL_Plasma_d05		Gas chromatography-mass spectrometry	64	hmdp-gcms.txt	Sage Bionetworks	doi:10.7303/syn4847184.2	http://dx.doi.org/10.7303/SYN4847184.2	Peptide identification and protein inference workflow	protein-id	Sage Bionetworks	doi:10.7303/syn2289125	http://dx.doi.org/10.7303/SYN2289125	Kinetic data processing strategy	proturn-output	Sage Bionetworks	doi:10.7303/syn2289125	http://dx.doi.org/10.7303/SYN2289125	C57BL/6J	Control	5	day	UO	UO:0000033
C57_ISO_Plasma_d05		Gas chromatography-mass spectrometry	66	hmdp-gcms.txt	Sage Bionetworks	doi:10.7303/syn4847184.2	http://dx.doi.org/10.7303/SYN4847184.2	Peptide identification and protein inference workflow	protein-id	Sage Bionetworks	doi:10.7303/syn2289125	http://dx.doi.org/10.7303/SYN2289125	Kinetic data processing strategy	proturn-output	Sage Bionetworks	doi:10.7303/syn2289125	http://dx.doi.org/10.7303/SYN2289125	C57BL/6J	Isoproterenol	5	day	UO	UO:0000033
C57_CTRL_Plasma_d07		Gas chromatography-mass spectrometry	68	hmdp-gcms.txt	Sage Bionetworks	doi:10.7303/syn4847184.2	http://dx.doi.org/10.7303/SYN4847184.2	Peptide identification and protein inference workflow	protein-id	Sage Bionetworks	doi:10.7303/syn2289125	http://dx.doi.org/10.7303/SYN2289125	Kinetic data processing strategy	proturn-output	Sage Bionetworks	doi:10.7303/syn2289125	http://dx.doi.org/10.7303/SYN2289125	C57BL/6J	Control	7	day	UO	UO:0000033
C57_ISO_Plasma_d07		Gas chromatography-mass spectrometry	70	hmdp-gcms.txt	Sage Bionetworks	doi:10.7303/syn4847184.2	http://dx.doi.org/10.7303/SYN4847184.2	Peptide identification and protein inference workflow	protein-id	Sage Bionetworks	doi:10.7303/syn2289125	http://dx.doi.org/10.7303/SYN2289125	Kinetic data processing strategy	proturn-output	Sage Bionetworks	doi:10.7303/syn2289125	http://dx.doi.org/10.7303/SYN2289125	C57BL/6J	Isoproterenol	7	day	UO	UO:0000033
C57_CTRL_Plasma_d10		Gas chromatography-mass spectrometry	72	hmdp-gcms.txt	Sage Bionetworks	doi:10.7303/syn4847184.2	http://dx.doi.org/10.7303/SYN4847184.2	Peptide identification and protein inference workflow	protein-id	Sage Bionetworks	doi:10.7303/syn2289125	http://dx.doi.org/10.7303/SYN2289125	Kinetic data processing strategy	proturn-output	Sage Bionetworks	doi:10.7303/syn2289125	http://dx.doi.org/10.7303/SYN2289125	C57BL/6J	Control	10	day	UO	UO:0000033
C57_ISO_Plasma_d10		Gas chromatography-mass spectrometry	74	hmdp-gcms.txt	Sage Bionetworks	doi:10.7303/syn4847184.2	http://dx.doi.org/10.7303/SYN4847184.2	Peptide identification and protein inference workflow	protein-id	Sage Bionetworks	doi:10.7303/syn2289125	http://dx.doi.org/10.7303/SYN2289125	Kinetic data processing strategy	proturn-output	Sage Bionetworks	doi:10.7303/syn2289125	http://dx.doi.org/10.7303/SYN2289125	C57BL/6J	Isoproterenol	10	day	UO	UO:0000033
C57_CTRL_Plasma_d14		Gas chromatography-mass spectrometry	76	hmdp-gcms.txt	Sage Bionetworks	doi:10.7303/syn4847184.2	http://dx.doi.org/10.7303/SYN4847184.2	Peptide identification and protein inference workflow	protein-id	Sage Bionetworks	doi:10.7303/syn2289125	http://dx.doi.org/10.7303/SYN2289125	Kinetic data processing strategy	proturn-output	Sage Bionetworks	doi:10.7303/syn2289125	http://dx.doi.org/10.7303/SYN2289125	C57BL/6J	Control	14	day	UO	UO:0000033
C57_ISO_Plasma_d14		Gas chromatography-mass spectrometry	78	hmdp-gcms.txt	Sage Bionetworks	doi:10.7303/syn4847184.2	http://dx.doi.org/10.7303/SYN4847184.2	Peptide identification and protein inference workflow	protein-id	Sage Bionetworks	doi:10.7303/syn2289125	http://dx.doi.org/10.7303/SYN2289125	Kinetic data processing strategy	proturn-output	Sage Bionetworks	doi:10.7303/syn2289125	http://dx.doi.org/10.7303/SYN2289125	C57BL/6J	Isoproterenol	14	day	UO	UO:0000033
CEJ_CTRL_Plasma_d00		Gas chromatography-mass spectrometry	80	hmdp-gcms.txt	Sage Bionetworks	doi:10.7303/syn4847184.2	http://dx.doi.org/10.7303/SYN4847184.2	Peptide identification and protein inference workflow	protein-id	Sage Bionetworks	doi:10.7303/syn2289125	http://dx.doi.org/10.7303/SYN2289125	Kinetic data processing strategy	proturn-output	Sage Bionetworks	doi:10.7303/syn2289125	http://dx.doi.org/10.7303/SYN2289125	CE/J	Control	0	day	UO	UO:0000033
CEJ_CTRL_Plasma_d01		Gas chromatography-mass spectrometry	82	hmdp-gcms.txt	Sage Bionetworks	doi:10.7303/syn4847184.2	http://dx.doi.org/10.7303/SYN4847184.2	Peptide identification and protein inference workflow	protein-id	Sage Bionetworks	doi:10.7303/syn2289125	http://dx.doi.org/10.7303/SYN2289125	Kinetic data processing strategy	proturn-output	Sage Bionetworks	doi:10.7303/syn2289125	http://dx.doi.org/10.7303/SYN2289125	CE/J	Control	1	day	UO	UO:0000033
CEJ_ISO_Plasma_d01		Gas chromatography-mass spectrometry	84	hmdp-gcms.txt	Sage Bionetworks	doi:10.7303/syn4847184.2	http://dx.doi.org/10.7303/SYN4847184.2	Peptide identification and protein inference workflow	protein-id	Sage Bionetworks	doi:10.7303/syn2289125	http://dx.doi.org/10.7303/SYN2289125	Kinetic data processing strategy	proturn-output	Sage Bionetworks	doi:10.7303/syn2289125	http://dx.doi.org/10.7303/SYN2289125	CE/J	Isoproterenol	1	day	UO	UO:0000033
CEJ_CTRL_Plasma_d03		Gas chromatography-mass spectrometry	86	hmdp-gcms.txt	Sage Bionetworks	doi:10.7303/syn4847184.2	http://dx.doi.org/10.7303/SYN4847184.2	Peptide identification and protein inference workflow	protein-id	Sage Bionetworks	doi:10.7303/syn2289125	http://dx.doi.org/10.7303/SYN2289125	Kinetic data processing strategy	proturn-output	Sage Bionetworks	doi:10.7303/syn2289125	http://dx.doi.org/10.7303/SYN2289125	CE/J	Control	3	day	UO	UO:0000033
CEJ_ISO_Plasma_d03		Gas chromatography-mass spectrometry	88	hmdp-gcms.txt	Sage Bionetworks	doi:10.7303/syn4847184.2	http://dx.doi.org/10.7303/SYN4847184.2	Peptide identification and protein inference workflow	protein-id	Sage Bionetworks	doi:10.7303/syn2289125	http://dx.doi.org/10.7303/SYN2289125	Kinetic data processing strategy	proturn-output	Sage Bionetworks	doi:10.7303/syn2289125	http://dx.doi.org/10.7303/SYN2289125	CE/J	Isoproterenol	3	day	UO	UO:0000033
CEJ_CTRL_Plasma_d05		Gas chromatography-mass spectrometry	90	hmdp-gcms.txt	Sage Bionetworks	doi:10.7303/syn4847184.2	http://dx.doi.org/10.7303/SYN4847184.2	Peptide identification and protein inference workflow	protein-id	Sage Bionetworks	doi:10.7303/syn2289125	http://dx.doi.org/10.7303/SYN2289125	Kinetic data processing strategy	proturn-output	Sage Bionetworks	doi:10.7303/syn2289125	http://dx.doi.org/10.7303/SYN2289125	CE/J	Control	5	day	UO	UO:0000033
CEJ_ISO_Plasma_d05		Gas chromatography-mass spectrometry	92	hmdp-gcms.txt	Sage Bionetworks	doi:10.7303/syn4847184.2	http://dx.doi.org/10.7303/SYN4847184.2	Peptide identification and protein inference workflow	protein-id	Sage Bionetworks	doi:10.7303/syn2289125	http://dx.doi.org/10.7303/SYN2289125	Kinetic data processing strategy	proturn-output	Sage Bionetworks	doi:10.7303/syn2289125	http://dx.doi.org/10.7303/SYN2289125	CE/J	Isoproterenol	5	day	UO	UO:0000033
CEJ_CTRL_Plasma_d07		Gas chromatography-mass spectrometry	94	hmdp-gcms.txt	Sage Bionetworks	doi:10.7303/syn4847184.2	http://dx.doi.org/10.7303/SYN4847184.2	Peptide identification and protein inference workflow	protein-id	Sage Bionetworks	doi:10.7303/syn2289125	http://dx.doi.org/10.7303/SYN2289125	Kinetic data processing strategy	proturn-output	Sage Bionetworks	doi:10.7303/syn2289125	http://dx.doi.org/10.7303/SYN2289125	CE/J	Control	7	day	UO	UO:0000033
CEJ_ISO_Plasma_d07		Gas chromatography-mass spectrometry	96	hmdp-gcms.txt	Sage Bionetworks	doi:10.7303/syn4847184.2	http://dx.doi.org/10.7303/SYN4847184.2	Peptide identification and protein inference workflow	protein-id	Sage Bionetworks	doi:10.7303/syn2289125	http://dx.doi.org/10.7303/SYN2289125	Kinetic data processing strategy	proturn-output	Sage Bionetworks	doi:10.7303/syn2289125	http://dx.doi.org/10.7303/SYN2289125	CE/J	Isoproterenol	7	day	UO	UO:0000033
CEJ_CTRL_Plasma_d10		Gas chromatography-mass spectrometry	98	hmdp-gcms.txt	Sage Bionetworks	doi:10.7303/syn4847184.2	http://dx.doi.org/10.7303/SYN4847184.2	Peptide identification and protein inference workflow	protein-id	Sage Bionetworks	doi:10.7303/syn2289125	http://dx.doi.org/10.7303/SYN2289125	Kinetic data processing strategy	proturn-output	Sage Bionetworks	doi:10.7303/syn2289125	http://dx.doi.org/10.7303/SYN2289125	CE/J	Control	10	day	UO	UO:0000033
CEJ_ISO_Plasma_d10		Gas chromatography-mass spectrometry	100	hmdp-gcms.txt	Sage Bionetworks	doi:10.7303/syn4847184.2	http://dx.doi.org/10.7303/SYN4847184.2	Peptide identification and protein inference workflow	protein-id	Sage Bionetworks	doi:10.7303/syn2289125	http://dx.doi.org/10.7303/SYN2289125	Kinetic data processing strategy	proturn-output	Sage Bionetworks	doi:10.7303/syn2289125	http://dx.doi.org/10.7303/SYN2289125	CE/J	Isoproterenol	10	day	UO	UO:0000033
CEJ_CTRL_Plasma_d14		Gas chromatography-mass spectrometry	102	hmdp-gcms.txt	Sage Bionetworks	doi:10.7303/syn4847184.2	http://dx.doi.org/10.7303/SYN4847184.2	Peptide identification and protein inference workflow	protein-id	Sage Bionetworks	doi:10.7303/syn2289125	http://dx.doi.org/10.7303/SYN2289125	Kinetic data processing strategy	proturn-output	Sage Bionetworks	doi:10.7303/syn2289125	http://dx.doi.org/10.7303/SYN2289125	CE/J	Control	14	day	UO	UO:0000033
CEJ_ISO_Plasma_d14		Gas chromatography-mass spectrometry	104	hmdp-gcms.txt	Sage Bionetworks	doi:10.7303/syn4847184.2	http://dx.doi.org/10.7303/SYN4847184.2	Peptide identification and protein inference workflow	protein-id	Sage Bionetworks	doi:10.7303/syn2289125	http://dx.doi.org/10.7303/SYN2289125	Kinetic data processing strategy	proturn-output	Sage Bionetworks	doi:10.7303/syn2289125	http://dx.doi.org/10.7303/SYN2289125	CE/J	Isoproterenol	14	day	UO	UO:0000033
DBA_CTRL_Plasma_d00		Gas chromatography-mass spectrometry	106	hmdp-gcms.txt	Sage Bionetworks	doi:10.7303/syn4847184.2	http://dx.doi.org/10.7303/SYN4847184.2	Peptide identification and protein inference workflow	protein-id	Sage Bionetworks	doi:10.7303/syn2289125	http://dx.doi.org/10.7303/SYN2289125	Kinetic data processing strategy	proturn-output	Sage Bionetworks	doi:10.7303/syn2289125	http://dx.doi.org/10.7303/SYN2289125	DBA/2J	Control	0	day	UO	UO:0000033
DBA_CTRL_Plasma_d01		Gas chromatography-mass spectrometry	108	hmdp-gcms.txt	Sage Bionetworks	doi:10.7303/syn4847184.2	http://dx.doi.org/10.7303/SYN4847184.2	Peptide identification and protein inference workflow	protein-id	Sage Bionetworks	doi:10.7303/syn2289125	http://dx.doi.org/10.7303/SYN2289125	Kinetic data processing strategy	proturn-output	Sage Bionetworks	doi:10.7303/syn2289125	http://dx.doi.org/10.7303/SYN2289125	DBA/2J	Control	1	day	UO	UO:0000033
DBA_ISO_Plasma_d01		Gas chromatography-mass spectrometry	110	hmdp-gcms.txt	Sage Bionetworks	doi:10.7303/syn4847184.2	http://dx.doi.org/10.7303/SYN4847184.2	Peptide identification and protein inference workflow	protein-id	Sage Bionetworks	doi:10.7303/syn2289125	http://dx.doi.org/10.7303/SYN2289125	Kinetic data processing strategy	proturn-output	Sage Bionetworks	doi:10.7303/syn2289125	http://dx.doi.org/10.7303/SYN2289125	DBA/2J	Isoproterenol	1	day	UO	UO:0000033
DBA_CTRL_Plasma_d03		Gas chromatography-mass spectrometry	112	hmdp-gcms.txt	Sage Bionetworks	doi:10.7303/syn4847184.2	http://dx.doi.org/10.7303/SYN4847184.2	Peptide identification and protein inference workflow	protein-id	Sage Bionetworks	doi:10.7303/syn2289125	http://dx.doi.org/10.7303/SYN2289125	Kinetic data processing strategy	proturn-output	Sage Bionetworks	doi:10.7303/syn2289125	http://dx.doi.org/10.7303/SYN2289125	DBA/2J	Control	3	day	UO	UO:0000033
DBA_ISO_Plasma_d03		Gas chromatography-mass spectrometry	114	hmdp-gcms.txt	Sage Bionetworks	doi:10.7303/syn4847184.2	http://dx.doi.org/10.7303/SYN4847184.2	Peptide identification and protein inference workflow	protein-id	Sage Bionetworks	doi:10.7303/syn2289125	http://dx.doi.org/10.7303/SYN2289125	Kinetic data processing strategy	proturn-output	Sage Bionetworks	doi:10.7303/syn2289125	http://dx.doi.org/10.7303/SYN2289125	DBA/2J	Isoproterenol	3	day	UO	UO:0000033
DBA_CTRL_Plasma_d05		Gas chromatography-mass spectrometry	116	hmdp-gcms.txt	Sage Bionetworks	doi:10.7303/syn4847184.2	http://dx.doi.org/10.7303/SYN4847184.2	Peptide identification and protein inference workflow	protein-id	Sage Bionetworks	doi:10.7303/syn2289125	http://dx.doi.org/10.7303/SYN2289125	Kinetic data processing strategy	proturn-output	Sage Bionetworks	doi:10.7303/syn2289125	http://dx.doi.org/10.7303/SYN2289125	DBA/2J	Control	5	day	UO	UO:0000033
DBA_ISO_Plasma_d05		Gas chromatography-mass spectrometry	118	hmdp-gcms.txt	Sage Bionetworks	doi:10.7303/syn4847184.2	http://dx.doi.org/10.7303/SYN4847184.2	Peptide identification and protein inference workflow	protein-id	Sage Bionetworks	doi:10.7303/syn2289125	http://dx.doi.org/10.7303/SYN2289125	Kinetic data processing strategy	proturn-output	Sage Bionetworks	doi:10.7303/syn2289125	http://dx.doi.org/10.7303/SYN2289125	DBA/2J	Isoproterenol	5	day	UO	UO:0000033
DBA_CTRL_Plasma_d07		Gas chromatography-mass spectrometry	120	hmdp-gcms.txt	Sage Bionetworks	doi:10.7303/syn4847184.2	http://dx.doi.org/10.7303/SYN4847184.2	Peptide identification and protein inference workflow	protein-id	Sage Bionetworks	doi:10.7303/syn2289125	http://dx.doi.org/10.7303/SYN2289125	Kinetic data processing strategy	proturn-output	Sage Bionetworks	doi:10.7303/syn2289125	http://dx.doi.org/10.7303/SYN2289125	DBA/2J	Control	7	day	UO	UO:0000033
DBA_ISO_Plasma_d07		Gas chromatography-mass spectrometry	122	hmdp-gcms.txt	Sage Bionetworks	doi:10.7303/syn4847184.2	http://dx.doi.org/10.7303/SYN4847184.2	Peptide identification and protein inference workflow	protein-id	Sage Bionetworks	doi:10.7303/syn2289125	http://dx.doi.org/10.7303/SYN2289125	Kinetic data processing strategy	proturn-output	Sage Bionetworks	doi:10.7303/syn2289125	http://dx.doi.org/10.7303/SYN2289125	DBA/2J	Isoproterenol	7	day	UO	UO:0000033
DBA_CTRL_Plasma_d10		Gas chromatography-mass spectrometry	124	hmdp-gcms.txt	Sage Bionetworks	doi:10.7303/syn4847184.2	http://dx.doi.org/10.7303/SYN4847184.2	Peptide identification and protein inference workflow	protein-id	Sage Bionetworks	doi:10.7303/syn2289125	http://dx.doi.org/10.7303/SYN2289125	Kinetic data processing strategy	proturn-output	Sage Bionetworks	doi:10.7303/syn2289125	http://dx.doi.org/10.7303/SYN2289125	DBA/2J	Control	10	day	UO	UO:0000033
DBA_ISO_Plasma_d10		Gas chromatography-mass spectrometry	126	hmdp-gcms.txt	Sage Bionetworks	doi:10.7303/syn4847184.2	http://dx.doi.org/10.7303/SYN4847184.2	Peptide identification and protein inference workflow	protein-id	Sage Bionetworks	doi:10.7303/syn2289125	http://dx.doi.org/10.7303/SYN2289125	Kinetic data processing strategy	proturn-output	Sage Bionetworks	doi:10.7303/syn2289125	http://dx.doi.org/10.7303/SYN2289125	DBA/2J	Isoproterenol	10	day	UO	UO:0000033
DBA_CTRL_Plasma_d14		Gas chromatography-mass spectrometry	128	hmdp-gcms.txt	Sage Bionetworks	doi:10.7303/syn4847184.2	http://dx.doi.org/10.7303/SYN4847184.2	Peptide identification and protein inference workflow	protein-id	Sage Bionetworks	doi:10.7303/syn2289125	http://dx.doi.org/10.7303/SYN2289125	Kinetic data processing strategy	proturn-output	Sage Bionetworks	doi:10.7303/syn2289125	http://dx.doi.org/10.7303/SYN2289125	DBA/2J	Control	14	day	UO	UO:0000033
DBA_ISO_Plasma_d14		Gas chromatography-mass spectrometry	130	hmdp-gcms.txt	Sage Bionetworks	doi:10.7303/syn4847184.2	http://dx.doi.org/10.7303/SYN4847184.2	Peptide identification and protein inference workflow	protein-id	Sage Bionetworks	doi:10.7303/syn2289125	http://dx.doi.org/10.7303/SYN2289125	Kinetic data processing strategy	proturn-output	Sage Bionetworks	doi:10.7303/syn2289125	http://dx.doi.org/10.7303/SYN2289125	DBA/2J	Isoproterenol	14	day	UO	UO:0000033
FVB_CTRL_Plasma_d00		Gas chromatography-mass spectrometry	132	hmdp-gcms.txt	Sage Bionetworks	doi:10.7303/syn4847184.2	http://dx.doi.org/10.7303/SYN4847184.2	Peptide identification and protein inference workflow	protein-id	Sage Bionetworks	doi:10.7303/syn2289125	http://dx.doi.org/10.7303/SYN2289125	Kinetic data processing strategy	proturn-output	Sage Bionetworks	doi:10.7303/syn2289125	http://dx.doi.org/10.7303/SYN2289125	FVB/NJ	Control	0	day	UO	UO:0000033
FVB_CTRL_Plasma_d01		Gas chromatography-mass spectrometry	134	hmdp-gcms.txt	Sage Bionetworks	doi:10.7303/syn4847184.2	http://dx.doi.org/10.7303/SYN4847184.2	Peptide identification and protein inference workflow	protein-id	Sage Bionetworks	doi:10.7303/syn2289125	http://dx.doi.org/10.7303/SYN2289125	Kinetic data processing strategy	proturn-output	Sage Bionetworks	doi:10.7303/syn2289125	http://dx.doi.org/10.7303/SYN2289125	FVB/NJ	Control	1	day	UO	UO:0000033
FVB_ISO_Plasma_d01		Gas chromatography-mass spectrometry	136	hmdp-gcms.txt	Sage Bionetworks	doi:10.7303/syn4847184.2	http://dx.doi.org/10.7303/SYN4847184.2	Peptide identification and protein inference workflow	protein-id	Sage Bionetworks	doi:10.7303/syn2289125	http://dx.doi.org/10.7303/SYN2289125	Kinetic data processing strategy	proturn-output	Sage Bionetworks	doi:10.7303/syn2289125	http://dx.doi.org/10.7303/SYN2289125	FVB/NJ	Isoproterenol	1	day	UO	UO:0000033
FVB_CTRL_Plasma_d03		Gas chromatography-mass spectrometry	138	hmdp-gcms.txt	Sage Bionetworks	doi:10.7303/syn4847184.2	http://dx.doi.org/10.7303/SYN4847184.2	Peptide identification and protein inference workflow	protein-id	Sage Bionetworks	doi:10.7303/syn2289125	http://dx.doi.org/10.7303/SYN2289125	Kinetic data processing strategy	proturn-output	Sage Bionetworks	doi:10.7303/syn2289125	http://dx.doi.org/10.7303/SYN2289125	FVB/NJ	Control	3	day	UO	UO:0000033
FVB_ISO_Plasma_d03		Gas chromatography-mass spectrometry	140	hmdp-gcms.txt	Sage Bionetworks	doi:10.7303/syn4847184.2	http://dx.doi.org/10.7303/SYN4847184.2	Peptide identification and protein inference workflow	protein-id	Sage Bionetworks	doi:10.7303/syn2289125	http://dx.doi.org/10.7303/SYN2289125	Kinetic data processing strategy	proturn-output	Sage Bionetworks	doi:10.7303/syn2289125	http://dx.doi.org/10.7303/SYN2289125	FVB/NJ	Isoproterenol	3	day	UO	UO:0000033
FVB_CTRL_Plasma_d05		Gas chromatography-mass spectrometry	142	hmdp-gcms.txt	Sage Bionetworks	doi:10.7303/syn4847184.2	http://dx.doi.org/10.7303/SYN4847184.2	Peptide identification and protein inference workflow	protein-id	Sage Bionetworks	doi:10.7303/syn2289125	http://dx.doi.org/10.7303/SYN2289125	Kinetic data processing strategy	proturn-output	Sage Bionetworks	doi:10.7303/syn2289125	http://dx.doi.org/10.7303/SYN2289125	FVB/NJ	Control	5	day	UO	UO:0000033
FVB_ISO_Plasma_d05		Gas chromatography-mass spectrometry	144	hmdp-gcms.txt	Sage Bionetworks	doi:10.7303/syn4847184.2	http://dx.doi.org/10.7303/SYN4847184.2	Peptide identification and protein inference workflow	protein-id	Sage Bionetworks	doi:10.7303/syn2289125	http://dx.doi.org/10.7303/SYN2289125	Kinetic data processing strategy	proturn-output	Sage Bionetworks	doi:10.7303/syn2289125	http://dx.doi.org/10.7303/SYN2289125	FVB/NJ	Isoproterenol	5	day	UO	UO:0000033
FVB_CTRL_Plasma_d07		Gas chromatography-mass spectrometry	146	hmdp-gcms.txt	Sage Bionetworks	doi:10.7303/syn4847184.2	http://dx.doi.org/10.7303/SYN4847184.2	Peptide identification and protein inference workflow	protein-id	Sage Bionetworks	doi:10.7303/syn2289125	http://dx.doi.org/10.7303/SYN2289125	Kinetic data processing strategy	proturn-output	Sage Bionetworks	doi:10.7303/syn2289125	http://dx.doi.org/10.7303/SYN2289125	FVB/NJ	Control	7	day	UO	UO:0000033
FVB_ISO_Plasma_d07		Gas chromatography-mass spectrometry	148	hmdp-gcms.txt	Sage Bionetworks	doi:10.7303/syn4847184.2	http://dx.doi.org/10.7303/SYN4847184.2	Peptide identification and protein inference workflow	protein-id	Sage Bionetworks	doi:10.7303/syn2289125	http://dx.doi.org/10.7303/SYN2289125	Kinetic data processing strategy	proturn-output	Sage Bionetworks	doi:10.7303/syn2289125	http://dx.doi.org/10.7303/SYN2289125	FVB/NJ	Isoproterenol	7	day	UO	UO:0000033
FVB_CTRL_Plasma_d10		Gas chromatography-mass spectrometry	150	hmdp-gcms.txt	Sage Bionetworks	doi:10.7303/syn4847184.2	http://dx.doi.org/10.7303/SYN4847184.2	Peptide identification and protein inference workflow	protein-id	Sage Bionetworks	doi:10.7303/syn2289125	http://dx.doi.org/10.7303/SYN2289125	Kinetic data processing strategy	proturn-output	Sage Bionetworks	doi:10.7303/syn2289125	http://dx.doi.org/10.7303/SYN2289125	FVB/NJ	Control	10	day	UO	UO:0000033
FVB_ISO_Plasma_d10		Gas chromatography-mass spectrometry	152	hmdp-gcms.txt	Sage Bionetworks	doi:10.7303/syn4847184.2	http://dx.doi.org/10.7303/SYN4847184.2	Peptide identification and protein inference workflow	protein-id	Sage Bionetworks	doi:10.7303/syn2289125	http://dx.doi.org/10.7303/SYN2289125	Kinetic data processing strategy	proturn-output	Sage Bionetworks	doi:10.7303/syn2289125	http://dx.doi.org/10.7303/SYN2289125	FVB/NJ	Isoproterenol	10	day	UO	UO:0000033
FVB_CTRL_Plasma_d14		Gas chromatography-mass spectrometry	154	hmdp-gcms.txt	Sage Bionetworks	doi:10.7303/syn4847184.2	http://dx.doi.org/10.7303/SYN4847184.2	Peptide identification and protein inference workflow	protein-id	Sage Bionetworks	doi:10.7303/syn2289125	http://dx.doi.org/10.7303/SYN2289125	Kinetic data processing strategy	proturn-output	Sage Bionetworks	doi:10.7303/syn2289125	http://dx.doi.org/10.7303/SYN2289125	FVB/NJ	Control	14	day	UO	UO:0000033
FVB_ISO_Plasma_d14		Gas chromatography-mass spectrometry	156	hmdp-gcms.txt	Sage Bionetworks	doi:10.7303/syn4847184.2	http://dx.doi.org/10.7303/SYN4847184.2	Peptide identification and protein inference workflow	protein-id	Sage Bionetworks	doi:10.7303/syn2289125	http://dx.doi.org/10.7303/SYN2289125	Kinetic data processing strategy	proturn-output	Sage Bionetworks	doi:10.7303/syn2289125	http://dx.doi.org/10.7303/SYN2289125	FVB/NJ	Isoproterenol	14	day	UO	UO:0000033
